# Supplementary material for: Aberrant expression of agouti signaling protein (ASIP) as a cause of monogenic severe childhood obesity
Source: Nat Metab. 2022 Dec 19;4(12):1697–712. doi: 10.1038/s42255-022-00703-9 (PMC9771800; doi:10.1038/s42255-022-00703-9)
Supplement: Source Data Fig. 1 — Statistical Source Data. [file 42255_2022_703_MOESM3_ESM.xlsx]

## Sheet: Figure 1A
Figure 1A	Body mass index values at different ages of the patient and reference values used to show the patient's course compared to the 3rd (P3), 50th (P50) and 97th (P97) sex-specific reference percentiles for girls according to Kromeyer-Hauschild.
		BMI chart of the patient			BMI for calculating the percentiles
		Age (years)	BMI (kg/m²)		Age (years)	P3	P50	P97
		0	12.5172		0	10.21	12.58	14.81
		0.01	11.8656		0.5	13.86	16.16	18.85
		0.11	15.1011		1	14.14	16.4	19.22
		0.28	18.3553		1.5	13.94	16.19	19.15
		0.54	18.9456		2	13.68	15.93	19.03
		1.05	20.2261		2.5	13.46	15.71	18.92
		1.45	26.1225		3	13.29	15.54	18.84
		1.63	26.4998		3.5	13.16	15.42	18.81
		1.76	26.9978		4	13.06	15.33	18.85
		1.89	28.1733		4.5	13	15.31	18.97
		1.93	27.3109		5	12.97	15.32	19.16
		1.95	27.4792		5.5	12.94	15.35	19.4
		2.07			6	12.92	15.39	19.67
		2.24	26.9679		6.5	12.93	15.48	20.01
		2.31	27.9791		7	12.98	15.62	20.44
		2.6	26.3759		7.5	13.06	15.81	20.93
		2.64	26.8517		8	13.16	16.03	21.47
		2.87	28.2587		8.5	13.27	16.25	22.01
		3.13	25.6303		9	13.38	16.48	22.54
		3.14	25.6611		9.5	13.48	16.7	23.04
		3.41	27.3502		10	13.61	16.94	23.54
		3.62	28.5664		10.5	13.76	17.2	24.03
		3.66	27.5239		11	13.95	17.5	24.51
		3.92	28.7569		11.5	14.18	17.83	25
		3.94	29.0248		12	14.45	18.19	25.47
		4.18	29.7264		12.5	14.74	18.56	25.92
		4.2	29.9041		13	15.04	18.94	26.33
		4.5	29.2451		13.5	15.35	19.3	26.7
		4.57	30.0787		14	15.65	19.64	27.01
		4.78	30.3971		14.5	15.92	19.95	27.26
		5.04	31.8061		15	16.18	20.22	27.45
		5.11	28.3432		15.5	16.4	20.45	27.57
		5.15	27.9882		16	16.6	20.64	27.65
		5.44	28.7423		16.5	16.78	20.81	27.69
		5.48	27.9526		17	16.95	20.96	27.72
		5.48	28.2453		17.5	17.11	21.11	27.74
		5.57	28.9242		18	17.27	21.25	27.76
		5.65	29.1243
		5.67	29.7381
		5.71	29.6096
		5.9	29.3901
		5.96	30.6502
		6.11	31.8802
		6.36	31.0859
		6.61	32.3389
		6.93	32.6278
		6.94	32.7205
		6.95	32.0638
		7.11	33.5315
		7.64	33.2222
		10.36	41.3501
		10.48	42.2352
		10.5
		10.73	43.5203
		11.39	44.4307
		12.06	49.5257
		12.07	50.0252
		12.15	48.9537
		12.3	48.7412
		12.37	47.6176
		12.45	43.9547
		12.51	42.1233
		12.61	40.4444
		12.93	35.6841
		13.68	37.254
		13.79	37.8563
		14.14	37.832
		14.52	39.6548
		15.12	39.1173
		15.41	41.2088
		15.81	42.7183
		16	41.7522
		16.06	41.5838
		16.19	42.2861
		16.19	40.8643
		16.43	42.3557

## Sheet: Figure 1B
Figure 1B	Height values at different ages of the patient and reference values used to show the patient's course compared to the 3rd (P3), 50th (P50) and 97th (P97) sex-specific reference percentiles for girls according to Kromeyer-Hauschild.
		Growth chart of the patient			Height for calculating the percentiles
		Age (years)	Height (cm)		Age (years)	3	50	97
		0	54		0	46.86	51.11	55.36
		0.01	54		0.5	61.09	66.21	71.33
		0.11	58		1	69.93	75.4	80.86
		0.28	61		1.5	75.55	81.46	87.38
		0.54	69		2	80.14	86.57	92.99
		1.05	82		2.5	84.1	91.06	98.01
		1.45	87.5		3	88.01	95.45	102.9
		1.63	90.7		3.5	91.8	99.69	107.59
		1.76	92.5		4	95.29	103.61	111.92
		1.89	94.2		4.5	98.49	107.17	115.85
		1.93	95.1		5	101.93	110.97	120.01
		1.95	95		5.5	105.21	114.56	123.92
		2.07	96.6		6	108.26	117.88	127.49
		2.24	98		6.5	111.13	120.99	130.86
		2.31	99.5		7	113.47	123.59	133.7
		2.6	103.4		7.5	115.66	126.06	136.47
		2.64	105.7		8	118.32	129.09	139.86
		2.87	107.9		8.5	121.15	132.35	143.55
		3.13	109.8		9	123.94	135.63	147.31
		3.14	109.2		9.5	126.45	138.65	150.86
		3.41	112.8		10	128.62	141.34	154.06
		3.62	113.5		10.5	130.79	144.02	157.25
		3.66	116.1		11	133.41	147.12	160.84
		3.92	117.2		11.5	136.44	150.49	164.55
		3.94	117.1		12	139.57	153.7	167.83
		4.18	119.5		12.5	142.69	156.66	170.63
		4.2	121.3		13	145.63	159.29	172.95
		4.5	123.7		13.5	148.09	161.42	174.74
		4.57	123.8		14	149.94	162.98	176.02
		4.78	125.4		14.5	151.37	164.19	177.01
		5.04	127		15	152.44	165.09	177.74
		5.11	130		15.5	153.16	165.7	178.23
		5.15	130		16	153.75	166.19	178.63
		5.44	131.1		16.5	154.34	166.68	179.02
		5.48	130.7		17	155.01	167.24	179.47
		5.48	130.7		17.5	155.64	167.77	179.9
		5.57	132.5		18	156.1	168.15	180.2
		5.65	132.2
		5.67	133.5
		5.71	133.6
		5.9	136.3
		5.96	134.2
		6.11	136.5
		6.36	138
		6.61	142.1
		6.93	145
		6.94	144.9
		6.95	144.5
		7.11	145
		7.64	150
		10.36	169.5
		10.48	171
		10.5
		10.73	172.5
		11.39	177.7
		12.06	178.5
		12.07	178
		12.15	180
		12.3	180.5
		12.37	181
		12.45	181
		12.51	181
		12.61	181
		12.93	182
		13.68	182
		13.79	182.8
		14.14	183.4
		14.52	183
		15.12	183
		15.41	182
		15.81	182
		16	182
		16.06	182.5
		16.19	181.5
		16.19	183.1
		16.43	183.1

## Sheet: Figure 1C
Figure 1C	Fasting glucose values at different ages of the patient used to show the patient's course over the years
		Age (years)	Fasting glucose (mmol/L)
		1.93	5
		4.49	4.4
		5.71	4.9
		6.95	5.7
		10.48	5.5
		12.07
		12.15	6.4
		12.28	6.6
		12.38	7.8
		12.71
		13.44	4.6
		13.79	4.8
		14.14
		15.04	5.1
		15.79	4.2
		16.06	5.1
		16.19	5
		16.43	4.2

## Sheet: Figure 1D
Figure 1D	Fasting insulin values at different ages of the patient used to show the patient's course over the years
		Age (years)	Fasting insulin (pmol/L)
		1.93	58.7
		4.49	150.4
		5.71	134.3
		6.95	148.5
		10.48	353.1
		12.07
		12.15	653.9
		12.28	1266
		12.38	628.5
		12.71
		13.44	88.9
		13.79	142.6
		14.14
		15.04	175.2
		15.79	138.2
		16.06	172.4
		16.19	186.2
		16.43	126.1

## Sheet: Figure 1E
Figure 1E	HOMA-IR values at different ages of the patient used to show the patient's course over the years
		Age (years)	HOMA-IR
		1.93	1.82406
		4.49	4.08821
		5.71	4.07371
		6.95	5.21083
		10.48	11.9539
		12.07
		12.15	26.0153
		12.28	51.228
		12.38	30.0912
		12.71
		13.44	2.50986
		13.79	4.21095
		14.14
		15.04	5.55244
		15.79	3.54314
		16.06	5.3998
		16.19	5.7055
		16.43	3.28746

## Sheet: Figure 1F
Figure 1F	HbA1C values at different ages of the patient used to show the patient's course over the years
		Age (years)	HbA1c (%)
		1.93	5.7
		4.49	5.6
		5.71	5.7
		6.95	5.2
		10.48	5.9
		12.07	6.68
		12.15	6.28
		12.28	6.13
		12.38
		12.71	5.31
		13.44	5.05
		13.79	5.26
		14.14	5.35
		15.04	5.33
		15.79	5.6
		16.06	5.7
		16.19	5.8
		16.43	5.5

## Sheet: Figure 1G
Figure 1G	two hour glucose values at different ages of the patient used to show the patient's course over the years
		Age (years)	2h glucose (mmol/L)
		1.9	4.3
		4.5	5.9
		5.7	5.9
		7	6.6
		10.5	6.9
		12.1
		12.1	7.7
		12.3
		12.4
		12.7
		13.4
		13.8	3
		14.1
		15	4.1
		15.8
		16.1
		16.2	4.64

## Sheet: Figure 1H
Figure 1H	ALAT values at different ages of the patient and reference values used to show the patient's course compared to the 3rd (P3), 50th (P50) and 97th (P97) sex-specific reference percentiles for girls according to Bussler.
		ALAT serum levels of the patient			female ALAT levels for calculating the percentiles
		Age (years)	ALAT (U/L)		Age (years)	P3	P50	P97
		16.4271	13.1737		1	11.2	20.3	31.7
		16.1916	13.1737		1.5	11	19.4	30.1
		16.063	11.3773		2	10.8	18.6	28.7
		15.7892	10.1796		2.5	10.7	18	27.5
		15.039	11.9761		3	10.6	17.5	26.5
		14.1383	17.3653		3.5	10.5	17.3	25.9
		13.7905	13.7725		4	10.5	17.1	25.5
		13.4374	14.3713		4.5	10.6	17.1	25.5
		12.7064	17.3653		5	10.6	17.2	25.6
		12.3778	60.479		5.5	10.7	17.3	25.9
		12.3696	93.4132		6	10.6	17.4	26.3
		12.2847	72.4551		6.5	10.6	17.5	26.8
		12.1451	80.8383		7	10.6	17.6	27.4
		12.0739	105.389		7.5	10.5	17.7	28.1
		10.4832	87.4252		8	10.4	17.7	28.7
		6.95414	57.485		8.5	10.4	17.7	29.4
		5.70568	32.3353		9	10.4	17.7	30
		4.49555	55.6886		9.5	10.5	17.7	30.6
		1.93019	47.9042		10	10.5	17.6	31.1
					10.5	10.5	17.4	31.3
					11	10.5	17.2	31.1
					11.5	10.4	16.9	30.5
					12	10.2	16.5	29.6
					12.5	10	16	28.5
					13	9.7	15.5	27.4
					13.5	9.5	15	26.4
					14	9.2	14.7	25.7
					14.5	9	14.4	25.1
					15	8.9	14.2	24.7
					15.5	8.8	14.1	24.4
					16	8.7	14	24.2
