# Supplementary material for: Aberrant expression of agouti signaling protein (ASIP) as a cause of monogenic severe childhood obesity
Source: Nat Metab. 2022 Dec 19;4(12):1697–712. doi: 10.1038/s42255-022-00703-9 (PMC9771800; doi:10.1038/s42255-022-00703-9)
Supplement: Source Data Fig. 2 — Statistical Source Data. [file 42255_2022_703_MOESM4_ESM.xlsx]

## Sheet: Figure 2B
Figure 2B	Percent of differentiated SVF cells of the patient and controls, used to plot the bar plots
		Ctr	Patient
		46.2642	84.263
		40.94	88.5509
		15.829	72.7557
		5.25467	80.0928
		69.509
		63.7745
		50.4267
		29.583
		32.4945
		27.9446
		34.6
		29.7328
		9.73548
		11.9005
		11.5329
		15.9116

## Sheet: Figure 2C
Figure 2C	Oil red O absorbance of differentiated SVF cells of the patient and controls, used to plot the bar plots
		Ctr	Patient
		0.198667	0.256
		0.115	0.237333
		0.081	0.198
		0.0156667	0.212333
		0.187333
		0.0786667
		0.081
		0.0323333
		0.0346667
		0.112
		0.180667
		0.034
		0.018
		0.0693333
		0.198333
		0.0513333

## Sheet: Figure 2D
Figure 2D	Expression of adipogenic marker genes after SVF cell differentiation into adipocytes of the patient and controls, used to plot the bar plots
gene	Patient				Controls (Ctr)
AP2	8.2933	4.79687	5.68985		0.616018	0.13757	0.110843	1.73651	0.901747	0.686887	1.32687	2.5865	2.50412	0.320597	0.374181	0.698151
PPARG	2.48181	2.37672	2.42926		0.440538	0.123534	0.282036	1.80884	0.954797	1.38182	0.970288	1.11901	1.04465	0.780334	1.80266	1.2915
ADIPOQ	5.02929	6.10523	7.42972		0.941172	2.15023	2.16531	0.151174	0.701556	0.684955	0.736673	0.149865	0.149447	2.17098	0.998348	1.00029
for each gene:
mean of Controls = 1
all values are related to the mean value of the controls

## Sheet: Figure 2E
Figure 2E	Doubling time of undifferentiated SVF cells of the patient and controls, used to plot the bar plots
		Patient	Ctr
		2.12527	2.1881
		2.91256	3.29392
			2.36413
			2.65977
			2.2342
			2.26255
			2.1122
			2.06424

## Sheet: Figure 2F
Figure 2F	Measured values of the WST1-Assay from SVF cells of the patient and controls, used to plot the bar plots
		Patient	Ctr
		22.41	12.71
		12.55	14.04
		11.0055	7.60499
			18.088
			20.5
			20.0159
			19.114
			28.33
			32.611
			20.492
			30.39
			11.4994

## Sheet: Figure 2G
Figure 2G	Mitochondrial function measured in SVF cells of the patient and controls, used to plot the bar plots
	Patient				Controls
Basal respiration	0.554858	0.861741	0.816105		1.2153	0.678476	0.865732	0.968464	0.777098	0.842185	0.876401	1.25726	1.33183	0.939832	1.28716	0.960252
Maximum respiration	0.452477	0.779474	0.538675		1.277	0.87065	0.933336	0.972316	0.677849	0.871184	0.792452	1.14236	1.15199	0.958236	1.30914	1.04349
ATP production	0.584565	0.893284	0.869599		1.215	0.669232	0.82941	0.95886	0.811344	0.834007	0.942708	1.25338	1.32309	0.883429	1.26604	1.01349
Spare capacity	0.381374	0.725455	0.420368		1.31984	0.996837	0.962165	0.974991	0.612679	0.883551	0.734149	1.06692	1.07529	0.971017	1.32357	1.07899
Proton leak	0.489863	0.55446	0.553435		1.21596	0.768527	1.04408	0.989475	0.44348	0.882343	0.731329	1.29507	1.37476	1.06323	1.49292	0.698818
Non- mitochondrial respiration	0.250559	0.662636	1.61128		0.715085	0.97754	0.449808	1.96194	0.89686	1.26866	1.29301	0.834547	0.92701	0.0299602	1.29105	1.35453
