# Supplementary material for: Aberrant expression of agouti signaling protein (ASIP) as a cause of monogenic severe childhood obesity
Source: Nat Metab. 2022 Dec 19;4(12):1697–712. doi: 10.1038/s42255-022-00703-9 (PMC9771800; doi:10.1038/s42255-022-00703-9)
Supplement: Source Data Fig. 3 — Statistical Source Data. [file 42255_2022_703_MOESM5_ESM.xlsx]

## Sheet: Figure 3B
Figure 3B	Relative ASIP expression measured in mRNA of isolated adipocytes of the patient and controls (Ctr) used to plot the bar plots
		Ctr	Patient
		0.172824	350.137
		0.465211
		3.36197
		mean of Controls = 1
		all values are related to the mean value of the controls

## Sheet: Figure 3C
Figure 3C	Relative ASIP expression measured in mRNA of isolated SVF cells of the patient and controls (Ctr) used to plot the bar plots
		Ctr	Patient
		1.27246	522.012
		0.34354
		2.384
		0
		mean of Controls = 1
		all values are related to the mean value of the controls

## Sheet: Figure 3D
Figure 3D	Relative ASIP expression measured in mRNA of peripheral blood leukocytes (PBL) of the patient and controls (Ctr) used to plot the bar plots
		Patient	Ctr
		100.173	1.0713
			0.333039
			0.841701
			1.75396
		mean of Controls = 1
		all values are related to the mean value of the controls
