# Supplementary material for: Aberrant expression of agouti signaling protein (ASIP) as a cause of monogenic severe childhood obesity
Source: Nat Metab. 2022 Dec 19;4(12):1697–712. doi: 10.1038/s42255-022-00703-9 (PMC9771800; doi:10.1038/s42255-022-00703-9)
Supplement: Source Data Fig. 4 — Statistical Source Data. [file 42255_2022_703_MOESM7_ESM.xlsx]

## Sheet: Figure 4B
Figure 4B	ASIP expression measured in peripheral blood leukocytes (PBL) of the patient, mother and father used to plot the bar plots
		Patient	Mother	Father
		4684.72	503.547	3150.24
		3622.49	331.042	3360.27
		4094.1	214.325	3586.13
		measured in technical replicates

## Sheet: Figure 4C
Figure 4C	Measured values for quantification of breakpoint-specific ITCH-ASIP fusion genomic DNA (gDNA) copy number in the patient, mother, and father used to plot the bar plots
		Patient	Mother	Father
		0.0792072	0	0.136329
		0.097369		0.116074
		0.118557		0.107876
		measured in technical replicates

## Sheet: Figure 4E
Figure 4E	ASIP expression measured in mRNA of human tissues (purchased from TakaraBio) used to plot the bar plots
skin		AT	ovary	PBL	lymphnode	testis	thyroid	kidney	heart	hypothalamus	spleen	pituitary gland	liver	brain	thymus	placenta	pancreas	stomach	smooth muscle	skeletal muscle
591.904		15.6652	77.5572	39.4498	67.6143	87.512	29.5832	72.7868	0	35.7833	12.786	25.4058	75.2219	26.3913		0		0	0	0
1193.62		83.6956	65.6839	41.1601	77.4741	61.5574	44.7437	44.2068	29.9064	29.3185	61.4956	42.0356	0	0	25.9413	26.7506	0	10.3286	0	0
931.985		125.192	74.6452	122.24	56.8279	50.0928	104.859	26.0353	78.8612	38.5257	28.9317	26.5898	0	43.8361	14.9786	30.633	36.3171	0	0	0
measured in technical replicates

## Sheet: Figure 4F
Figure 4F	ITCH expression measured in mRNA of human tissues (purchased from TakaraBio) used to plot the bar plots
liver	WAT KIK	lymphnode	skeletal muscle	placenta	AT	brain	pancreas	thymus	kidney	stomach	thyroid	pituitary gland	hypothalamus	heart	smooth muscle	testis	PBL	ovary	spleen	esophagus	colon	duodenum
0.646521			0.375543			0.252625	0.231639		0.214326		0.18548	0.171789	0.158667	0.146456	0.130036	0.118877	0.108916	0.0650612	0.0794266	0.035692	0.0215961	0.00861733
0.580699	0.439276	0.301294	0.36611	0.318089	0.276915	0.260933	0.233042	0.196771	0.20185	0.201722	0.189501	0.159976	0.148542	0.140695	0.136643	0.116552	0.10502	0.109008	0.0731479	0.0297524	0.0201457	0.0136201
0.50543	0.426086	0.423194	0.343996	0.360898	0.268102	0.254352	0.28059	0.214733	0.185558	0.195707	0.192758	0.160884	0.150806	0.132094	0.121062	0.107257	0.09256	0.0830945	0.0694303	0.0431191	0.0140012	0.0245777
measured in technical replicates

## Sheet: Figure 4G
Figure 4G	Luciferase assays in HEK293 cells transfected with vectors with or without a 2.8-kbp ITCH promoter sequence (Firefly luciferase activity was normalized to Renilla luciferase activity) used to plot the bar plots
			no Promotor	ITCH
			0.0035406	0.0773433
			0.00514687	0.0603957
			0	0.0769757
