# Supplementary material for: Aberrant expression of agouti signaling protein (ASIP) as a cause of monogenic severe childhood obesity
Source: Nat Metab. 2022 Dec 19;4(12):1697–712. doi: 10.1038/s42255-022-00703-9 (PMC9771800; doi:10.1038/s42255-022-00703-9)
Supplement: Source Data Fig. 5 — Statistical Source Data. [file 42255_2022_703_MOESM9_ESM.xlsx]

## Sheet: Figure 5A
Figure 5A	Relative ASIP expression measured in mRNA of patient-derived iPSCs of the patient (3 clones) and controls (2 clones each) used to plot the bar plots
		Controls	Patient
		0.204647	261.158
		0.229617	552.604
		3.56574	651.619
		0
		mean of Controls = 1
		all values are related to the mean value of the controls

## Sheet: Figure 5C
Figure 5B	Relative ASIP expression and germ layer marker genes measured in mRNA of patient-derived iPSCs after differentiation into the three germ layers (3 patient clones, 2 clones from each control) used to plot the bar plots
			Controls				Patient							Controls				Patient
		mesodermal cells											mesodermal cells
		OCT4	-3.817	-3.729	-4.161	-4.003	-4.499	-1.756	-3.073				relative ASIP	0.988904	1.15099	1.43124	0.428868	1448.92	2338.53	1138.43
		SOX2	-5.038	-4.69	-2.617	-3.423	-5.861	-3.567	-6.626
		NANOG	-1.629	-2.12	-0.651	-0.519	-3.262	-4.229	-6.113				ectodermal cells
		MESP	3.643	2.916	2.834	2.905	1.013	5.979	5.296				relative ASIP	0.93127	0.407809	1.76406	0.896862	2514.41	3856.34	1329.05
		T	7.285	6.962	5.567	5.35	6.951	12.447	11.231
		MIXL	7.137	7.322	7.068	6.956	8.685	7.999	7.873				endodermal cells
													relative ASIP	2.33773	0	0.990473	0.671793	1716.36	1574.02	2142.36
		ectodermal cells
		OCT4	-4.05	-4.399	-5.015	-4.689	-4.698	-6.465	-6.91778
		SOX2	0.8	1.279	1.901	1.227	2.073	2.126	2.16862				relative ASIP expression
		NANOG	-3.659	-3.712	-3.949	-3.838	-3.33	-8.438	-8.02119				mean of Controls = 1
		PAX6	9.126	8.918	8.543	8.317	10.136	10.466	4.4996				all values are related to the mean value of the controls
		SOX1	2.411	1.423	1.86	1.494	2.482	4.553	5.39064
		Nestin	0.209	0.781	1.315	0.973	1.085	1.223	1.63818
		endodermal cells
		OCT4	0.324	0.428	0.098	0.118	-0.036	-0.263	-0.118
		SOX2	-0.037	0.448	0.388	0.138	0.073	-0.82	-0.138
		NANOG	1.234	1.333	1.003	0.988	0.962	0.635	0.634
		SOX17	7.26	6.283	8.218	7.213	9.658	11.05	12.752
		FOXA2	6.44	6.141	7.617	8.846	9.735	8.535	8.81
		CXCR4	1.787	2.349	5.239	3.267	6.051	5.561	6.767
		germ layer marker gene expression
		relative expression levels of germ layer marker genes were calculated by Delta-Delta Ct method

## Sheet: Figure 5D
Figure 5D	Relative ASIP expression and expression of hypothalamic marker genes LEPR, POMC, AGRP, and MC4R measured in mRNA of patient-derived iPSCs during differentiation into hypothalamic-like neurons (2 patient clones and HMGU1 as control) used to plot the bar plots
Relative ASIP expression
	Ctr (HMGU1)			Patient				relative ASIP expression
Day 0 (iPSC)	1			369.136	398.435			mean of Controls = 1
Day 12 (NPC)	1			693.77	552.01			all values are related to the mean value of the controls
Day 26 (HTN)	1			522.362	538.581
Expression of hypothalamic marker genes LEPR, POMC, AGRP, and MC4R
	LEPR			POMC			AGRP				MC4R
	Ctr (HMGU1)	Patient		Ctr (HMGU1)	Patient		Ctr (HMGU1)	Patient		Ctr (HMGU1)	Patient
Day 0 (iPSC)	7.324	5.537	5.712	1431.91	886.465	932.226	0	4.207	0	3.363	3.661	2.396
Day 12 (NPC)	66.776	86.926	99.396	6635.09	5439.95	4040.76	46.558	46.536	18.036	1.842	5.631	9.883
Day 26 (HTN)	134.233	187.263	178.995	469813	379269	420322	102.317	29.776	88.457	70.081	65.061	64.474
