# Supplementary material for: Aberrant expression of agouti signaling protein (ASIP) as a cause of monogenic severe childhood obesity
Source: Nat Metab. 2022 Dec 19;4(12):1697–712. doi: 10.1038/s42255-022-00703-9 (PMC9771800; doi:10.1038/s42255-022-00703-9)
Supplement: Source Data Fig. 6 — Statistical Source Data. [file 42255_2022_703_MOESM11_ESM.xlsx]

## Sheet: Figure 6A
Figure 6A	Measured values for quantification of breakpoint-specific ITCH-ASIP fusion genomic DNA (gDNA) copy number in n=20 patients of the cohort of Peter Kühnen, the patients A-E and control patients used to plot the bar plots
		Patient	Sex	ITCH-ASIP fusion gDNA copy number					Patient	Sex	ITCH-ASIP fusion gDNA copy number
		1	female	0.00301027	0.00267885	0.00207212			Patient A	female	0.893458	1.10719	0.999348
		2	female	0.00392925	0.00650387	0.00824416			Patient B	female	1.23333	1.11498	1.46568
		3	female	0.00873064	0.0113037	0.0120454			Patient C	female	1.41823	1.16489	1.28856
		4	female	0.00610185	0.00468461	0.00942586			Patient D	female	1.44553	1.57305	1.92698
		5	male	0.0113492	0.0114131	0.0192843			Patient E	male	1.38416	1.5893	1.31077
		6	female	0.0157121	0.0148204	0.0214206			Twin of Patient E	male	0	0	0
		7	female	0.00752061	0.0109677	0.0123606			Control patient	female	0	0	0
		8	male	0.0101141	0.0106622	0.013288
		9	female	0.0128387	0.0117809	0.0112715
		10	male	0.0101402	0.010823	0.00986825
		11	female	0.00853045	0.00538468	0.007686
		12	male	0.00753528	0.012695	0.0122096
		13	female	0.00880862	0.0124483	0.009472
		14	female		0.00991556	0.00913541
		15	male	0.00564098	0.00838246	0.0082147
		16	male	0.00750316	0.00724536	0.00586532
		17	female	0.0104659	0.0131282	0.0191521
		18	male	0.00949661	0.0127567	0.0124866
		19	female	0.00891796	0.00842938	0.00738091
		20	female	0.0109317	0.0110152	0.0085723
		Patient A	female	1.13236	1.02683	0.840809
		Control patient	female	0.0087061	0.0138184	0.0103029
		measured in technical replicates
Patients 1-20 are part of the cohort of Peter Kühnen, University of Berlin
Patients A-E, the twin of patient E and Control patient identified in the outpatient clinic of the University Hospital for Children and Adolescents, University of Leipzig

## Sheet: Figure 6B
Figure 6B	Measured values for ASIP expression in peripheral blood leukocytes (PBL) of identified patients used to plot the bar plots
		Patient	Sex	ASIP expression
		Patient A	female	53.0542
		Patient B	female	39.5415
		Patient C	female	48.9335
		Patient E	male	85.6832
		Twin of Patient E	male	1.68098
		Mother of Patient A	female	0.288305
		Control patient A	male	1.31726
		Control patient B	female	1.13274
		Control patient C	female	0.58071

## Sheet: Figure 6C
Figure 6C	BMI SDS and height SDS values of children of the normal cohort, obesity cohort and patients with the ITCH-ASIP fusion sequence used to plot the violin plots
		BMI SDS values							Height SDS values							Sex
		Patient number	Normal cohort	Obesity Cohort	ITCH-ASIP Patients	Twin of patient E			Patient number	Normal cohort	Obesity Cohort	ITCH-ASIP Patients	Twin of patient E			Patient number	Normal cohort	Obesity Cohort	ITCH-ASIP Patients	Twin of patient E
		#							#							#
		1	2.94	3.81472	3.75	2.22			1	1.2	-0.275915	3.36	0.5			1	female	male	female	male
		2	2.57	2.10529	2.65				2	1.11	2.45467	1.74				2	female	male	female
		3	2.45	2.54028	2.83				3	1.53	-0.591269	0.97				3	female	female	female
		4	2.43	2.76374	2.4				4	0	0.346647	1.3				4	female	female	female
		5	2.42	2.7868	2.89				5	1.07	1.69578	1.68				5	female	female	male
		6	2.31	3.66351					6	0.54	0.0567112					6	male	female
		7	2.3	3.44725					7	0.39	2.2444					7	male	female
		8	2.3	2.73034					8	-0.86	1.67665					8	male	male
		9	2.29	3.02409					9	1.66	0.224884					9	female	male
		10	2.28	4.16169					10	0.33	3.63339					10	male	female
		11	2.24	2.79665					11	0.52	1.18136					11	male	female
		12	2.24	2.21842					12	0.13	1.36166					12	male	male
		13	2.22	3.11489					13	0.68	0.14606					13	female	female
		14	2.21	2.89997					14	0.38	2.80354					14	female	female
		15	2.21	3.06051					15	1.01	1.7243					15	female	male
		16	2.18	3.4218					16	1.42	1.23689					16	male	female
		17	2.17	2.89914					17	0.74	0.357526					17	male	male
		18	2.17	1.61899					18	1.7	0.125453					18	male	male
		19	2.17	2.38709					19	0.16	0.0416953					19	female	male
		20	2.16	2.48543					20	-0.71	0.997001					20	male	male
		21	2.14	2.22125					21	-1.24	1.17773					21	male	male
		22	2.14	2.40397					22	-1.93	0.386584					22	female	female
		23	2.13	2.16042					23	1.82	2.70251					23	female	female
		24	2.11	2.84115					24	0.2	1.65088					24	female	female
		25	2.11	3.31258					25	1.25	0.736024					25	female	female
		26	2.11	2.46213					26	-0.91	0.878346					26	male	female
		27	2.09	2.65723					27	2.21	-1.56069					27	male	female
		28	2.08	3.72097					28	1.53	0.575782					28	female	male
		29	2.07	4.09779					29	-0.7	0.965913					29	female	female
		30	2.06	3.27004					30	-0.15	2.42061					30	female	male
		31	2.02	2.47659					31	0.47	-1.48268					31	male	female
		32	2.01	2.85112					32	-0.44	2.54156					32	male	male
		33	2.01	1.72928					33	0.64	0.0623					33	female	male
		34	1.98	4.02289					34	1.09	-0.5504					34	female	male
		35	1.96	3.03276					35	-0.06	0.00986203					35	male	female
		36	1.95	3.317					36	0.84	1.53839					36	male	male
		37	1.94	3.35363					37	0.19	0.355273					37	male	female
		38	1.93	2.16777					38	-0.82	-0.927505					38	female	male
		39	1.92	2.75862					39	-0.88	-0.452491					39	female	female
		40	1.92	2.08985					40	-0.41	-0.859211					40	male	male
		41	1.91	2.92701					41	1.29	0.0598165					41	male	male
		42	1.9	2.02086					42	1.37	0.261033					42	male	male
		43	1.87	2.87469					43	1.23	2.85982					43	female	male
		44	1.86	2.99869					44	0.47	2.86355					44	female	female
		45	1.86	3.1718					45	-0.07	0.971634					45	female	female
		46	1.85	2.62106					46	0.34	0.574836					46	male	female
		47	1.85	2.74355					47	0.48	1.07559					47	female	male
		48	1.84	3.03641					48	1.31	-0.237248					48	female	male
		49	1.84	2.64212					49	0.73	2.12779					49	male	female
		50	1.81	3.3611					50	-0.72	3.11979					50	female	female
		51	1.81	3.72574					51	0.67	1.30001					51	female	female
		52	1.81	3.43784					52	1.15	-0.155344					52	female	female
		53	1.8	3.09444					53	-0.17	0.6151					53	female	female
		54	1.79	3.11153					54	0.37	-0.848746					54	male	female
		55	1.79	2.41929					55	0.67	1.53556					55	male	male
		56	1.78	2.10674					56	1.47	-0.0524722					56	male	female
		57	1.76	2.61531					57	-0.34	1.48626					57	male	female
		58	1.76	2.31246					58	0.06	1.10259					58	female	female
		59	1.75	2.46713					59	0.18	1.71944					59	female	male
		60	1.75	1.99304					60	0.04	-0.209507					60	male	female
		61	1.72	2.55819					61	1.07	0.963763					61	male	female
		62	1.71	3.14094					62	-1.36	1.84073					62	female	female
		63	1.7	2.34838					63	1.15	1.13645					63	female	male
		64	1.7	2.29357					64	1.74	1.54101					64	female	male
		65	1.7	2.32658					65	3.84	1.01487					65	female	male
		66	1.7	3.55694					66	0.71	0.586107					66	female	female
		67	1.68	2.51043					67	-1.56	0.958818					67	male	female
		68	1.68	2.32915					68	0.01	1.25062					68	male	male
		69	1.67	2.56503					69	1.62	1.50687					69	male	male
		70	1.66	3.35085					70	0.55	2.46045					70	female	female
		71	1.64	2.79106					71	-0.85	2.69807					71	male	female
		72	1.63	2.51455					72	1.62	-0.26046					72	female	male
		73	1.63	2.21777					73	1.87	3.31833					73	male	male
		74	1.63	3.38071					74	0.19	0.359207					74	male	female
		75	1.6	2.93014					75	-0.3	0.880537					75	male	female
		76	1.58	3.20341					76	0.39	1.37695					76	female	female
		77	1.58	3.41063					77	0.24	2.07365					77	female	male
		78	1.57	3.43535					78	1.32	-1.35052					78	male	female
		79	1.55	2.17462					79	0.4	1.88965					79	female	female
		80	1.54	3.49468					80	1.8	0.434885					80	female	female
		81	1.54	3.11272					81	0.1	0.763954					81	male	male
		82	1.54	2.08365					82	1.87	1.00272					82	male	male
		83	1.54	2.90042					83	1.75	0.446584					83	male	female
		84	1.54	2.46811					84	0.12	0.198496					84	female	male
		85	1.53	2.64718					85	1.05	1.4902					85	female	female
		86	1.53	2.87691					86	1.91	1.30515					86	female	male
		87	1.53	3.62937					87	0.54	0.873462					87	female	female
		88	1.51	2.66178					88	2.62	0.478927					88	female	male
		89	1.5	2.35206					89	3.13	-0.74537					89	female	male
		90	1.49	2.70201					90	-1.69	-0.947214					90	female	female
		91	1.49	2.63319					91	0.04	2.18556					91	male	male
		92	1.48	2.32515					92	2.11	-0.272516					92	male	male
		93	1.48	3.47107					93	-0.31	-0.604477					93	female	male
		94	1.48	2.96					94	1.05	-0.78					94	male	male
		95	1.48	3.90264					95	0.4	1.36736					95	female	male
		96	1.47	2.80154					96	-0.67	-0.680406					96	female	female
		97	1.47	2.33982					97	-0.55	0.83589					97	female	male
		98	1.47	2.67659					98	1.4	0.540151					98	male	female
		99	1.45	2.67851					99	1.18	-0.855376					99	female	female
		100	1.45	3.00607					100	2.42	1.99417					100	female	female
		101	1.45	1.99					101	1.26	0.25					101	female	male
		102	1.45	2.35199					102	0.65	0.198092					102	female	male
		103	1.45	2.91403					103	-0.05	0.851005					103	male	female
		104	1.45	2.89634					104	-0.29	2.46657					104	male	male
		105	1.44	2.71586					105	-0.38	0.704065					105	male	female
		106	1.43	1.99583					106	-0.22	2.49505					106	male	female
		107	1.43	2.32306					107	0.5	1.92063					107	male	male
		108	1.43	4.01873					108	2.61	1.6766					108	male	male
		109	1.43	2.21383					109	-0.3	0.0344963					109	female	male
		110	1.43	3.43536					110	-0.07	1.33998					110	female	female
		111	1.41	3.08413					111	0.82	0.356605					111	female	female
		112	1.41	2.95206					112	0.01	-1.0203					112	male	female
		113	1.41	2.65997					113	0.49	1.20591					113	male	female
		114	1.41	2.1038					114	-0.94	0.530259					114	female	male
		115	1.41	2.64061					115	-0.24	2.10417					115	male	female
		116	1.39	2.6012					116	-0.02	2.55881					116	male	male
		117	1.39	2.99687					117	1.76	0.756834					117	female	female
		118	1.38	2.44984					118	0.48	-1.82601					118	female	female
		119	1.38	2.40363					119	0.56	0.92011					119	male	male
		120	1.38	2.00246					120	0.87	0.983879					120	female	male
		121	1.37	3.17					121	2.52	1.76					121	male	male
		122	1.37	3.38869					122	-0.6	0.950381					122	female	female
		123	1.37	4.17507					123	0.53	1.0656					123	male	female
		124	1.36	2.8861					124	-0.11	-0.401424					124	male	female
		125	1.36	1.98244					125	1.15	1.26076					125	female	female
		126	1.36	2.02677					126	-0.65	0.206513					126	male	female
		127	1.35	2.21793					127	0.48	0.186603					127	male	female
		128	1.35	2.29995					128	1.14	0.603543					128	female	male
		129	1.35	2.40515					129	0.36	2.20667					129	female	male
		130	1.35	2.56205					130	0.19	1.06485					130	female	male
		131	1.34	2.49177					131	1.01	0.774453					131	female	male
		132	1.34	2.28767					132	1.98	0.665677					132	male	male
		133	1.34	2.49003					133	-0.68	0.40057					133	male	female
		134	1.34	1.85666					134	-0.4	1.46672					134	female	male
		135	1.34	2.82276					135	1.94	2.90939					135	female	male
		136	1.33	1.99471					136	2.16	0.231428					136	male	female
		137	1.33	2.36226					137	1.62	-0.129252					137	female	female
		138	1.32	2.27598					138	1.58	1.31762					138	female	male
		139	1.31	2.99362					139	0.71	3.1418					139	female	female
		140	1.31	3.00824					140	0.32	0.848873					140	male	female
		141	1.31	2.73803					141	1.12	-1.4409					141	female	male
		142	1.29	1.89209					142	1	1.24427					142	female	female
		143	1.29	1.39051					143	0.76	-1.39233					143	female	male
		144	1.29	2.99767					144	-0.32	2.74729					144	female	male
		145	1.29	3.19318					145	0.33	-0.636596					145	male	female
		146	1.28	4.02373					146	2.09	0.136611					146	female	female
		147	1.28	2.50974					147	1.21	1.04449					147	male	male
		148	1.28	3.18547					148	-0.65	2.14457					148	male	male
		149	1.28	2.43161					149	0.07	2.71823					149	male	female
		150	1.28	3.07187					150	0.26	-0.0846303					150	female	female
		151	1.27	2.8482					151	0.56	0.899678					151	female	female
		152	1.27	2.7399					152	-0.01	-0.364162					152	male	male
		153	1.27	4.71272					153	-0.4	-0.649278					153	female	female
		154	1.27	3.4306					154	-0.66	-0.341994					154	female	female
		155	1.26	2.95826					155	1.66	2.18441					155	female	female
		156	1.25	2.57053					156	0.43	0.406567					156	female	female
		157	1.25	2.8671					157	0.78	0.108795					157	female	male
		158	1.24	2.96488					158	1.46	0.177091					158	female	male
		159	1.24	3.30368					159	-0.6	-1.49643					159	female	female
		160	1.24	2.34333					160	-0.29	-0.677341					160	female	male
		161	1.23	3.4172					161	-0.5	1.78164					161	male	male
		162	1.23	2.78907					162	1.56	2.94808					162	male	female
		163	1.21	2.60806					163	-0.71	0.749103					163	female	female
		164	1.21	2.31289					164	1.39	0.681076					164	male	female
		165	1.2	2.49168					165	0.25	-0.152229					165	female	female
		166	1.19	2.41667					166	0.5	-1.03577					166	female	female
		167	1.18	2.56668					167	0	0.85152					167	female	male
		168	1.17	2.99					168	1.44	3.73					168	male	female
		169	1.16	3.10942					169	1.21	-0.172217					169	male	female
		170	1.15	2.76891					170	0.38	0.879773					170	female	female
		171	1.14	2.68802					171	2.23	-0.153363					171	male	male
		172	1.14	2.78667					172	-0.51	1.78244					172	male	female
		173	1.14	2.91346					173	0.3	-0.0767814					173	male	male
		174	1.13	2.9062					174	1.36	1.73025					174	male	female
		175	1.13	2.52858					175	2.85	0.423269					175	female	female
		176	1.13	2.30109					176	-0.46	-1.16428					176	male	male
		177	1.13	1.61376					177	-0.11	0.510596					177	female	male
		178	1.13	2.74173					178	0.35	0.612823					178	female	male
		179	1.13	3.0744					179	0.88	0.849578					179	male	male
		180	1.13	1.59602					180	-0.23	0.0306234					180	male	male
		181	1.12	2.99414					181	-0.3	-0.462515					181	male	female
		182	1.12	2.10577					182	1.33	1.05933					182	male	male
		183	1.12	2.36439					183	-0.85	2.08263					183	male	male
		184	1.11	2.495					184	1.14	1.17878					184	male	male
		185	1.11	2.31094					185	0.7	1.41511					185	male	female
		186	1.11	2.72473					186	-0.71	1.84877					186	female	male
		187	1.1	1.93698					187	1.36	1.10883					187	female	male
		188	1.1	1.74909					188	-0.62	0.960465					188	male	female
		189	1.09	3.19051					189	-0.82	1.8028					189	male	male
		190	1.08	2.32627					190	0.37	-0.75959					190	female	male
		191	1.08	1.92561					191	-0.57	0.0252477					191	male	male
		192	1.08	3.92136					192	-1.15	1.23231					192	male	female
		193	1.08	2.59681					193	0.71	0.566325					193	female	female
		194	1.08	2.16374					194	0.21	-2.63689					194	male	male
		195	1.07	2.416					195	-0.15	-0.516723					195	female	male
		196	1.07	4.44612					196	1.78	1.46236					196	female	female
		197	1.07	2.06521					197	-1.42	0.114853					197	male	male
		198	1.06	2.0519					198	-0.89	1.45743					198	male	male
		199	1.06	3.23297					199	2.9	2.618					199	female	male
		200	1.05	4.74881					200	-0.33	2.36887					200	female	female
		201	1.05	2.09865					201	0.21	2.0162					201	male	female
		202	1.04	3.42323					202	0.9	3.85356					202	male	female
		203	1.04	2.8169					203	0.35	0.732936					203	female	female
		204	1.04	2.71454					204	0.27	0.281366					204	female	male
		205	1.03	2.86176					205	0.4	2.29533					205	female	male
		206	1.02	2.76466					206	0.13	-0.789221					206	male	female
		207	1.01	3.2499					207	0.76	1.31048					207	male	male
		208	1	3.37968					208	-0.1	-0.707002					208	female	male
		209	0.99	2.70898					209	-1.59	0.875148					209	male	female
		210	0.99	2.54986					210	-0.14	0.228031					210	female	male
		211	0.98	2.61235					211	0.47	-0.562013					211	male	female
		212	0.97	2.5091					212	0.64	0.887762					212	female	male
		213	0.96	1.92169					213	1.26	-0.368901					213	female	male
		214	0.95	3.13683					214	-0.09	0.474466					214	female	female
		215	0.95	2.40952					215	2.01	1.04488					215	male	male
		216	0.95	3.41301					216	0.12	0.6123					216	male	female
		217	0.95	2.46933					217	0.5	2.15285					217	male	female
		218	0.94	1.83551					218	0.04	1.53692					218	male	male
		219	0.93	2.40099					219	2.48	0.665722					219	male	male
		220	0.93	2.4774					220	0.3	1.78226					220	female	male
		221	0.92	2.36646					221	-0.62	1.77291					221	female	female
		222	0.92	2.17595					222	0.12	0.584712					222	female	male
		223	0.92	3.00256					223	0.51	1.02117					223	female	male
		224	0.91	2.24238					224	-0.13	2.78523					224	male	male
		225	0.91	2.48554					225	-0.12	0.610272					225	female	female
		226	0.9	2.46029					226	0.41	0.70604					226	male	male
		227	0.9	3.57515					227	-0.45	0.609824					227	male	female
		228	0.9	1.8051					228	-0.79	1.01894					228	female	female
		229	0.89	2.13958					229	0.5	1.61151					229	female	male
		230	0.89	4.03698					230	0.64	-2.4953					230	female	female
		231	0.89	2.22154					231	0.27	-1.03928					231	female	female
		232	0.89	2.68663					232	0.57	0.885631					232	female	male
		233	0.88	2.25486					233	1.06	2.00996					233	female	female
		234	0.88	2.97406					234	-0.7	1.69862					234	female	female
		235	0.87	1.98555					235	1.08	1.2657					235	female	male
		236	0.87	2.29974					236	3.45	0.731431					236	male	female
		237	0.87	1.599					237	-1.04	-0.753718					237	female	female
		238	0.86	3.24026					238	-0.28	0.70814					238	male	female
		239	0.86	2.25748					239	0.78	1.88195					239	male	male
		240	0.85	2.5398					240	0.46	-0.554119					240	male	female
		241	0.85	2.52864					241	1.17	-0.188016					241	female	female
		242	0.85	2.7974					242	0.36	2.78414					242	male	male
		243	0.85	2.02648					243	0.14	0.0535586					243	female	male
		244	0.84	2.8498					244	-0.69	-1.02592					244	female	female
		245	0.84	3.03694					245	-0.24	-0.361137					245	female	female
		246	0.83	2.90522					246	1.51	1.02002					246	female	female
		247	0.83	4.65682					247	1.04	2.46332					247	female	male
		248	0.82	2.43562					248	1.24	0.886748					248	female	male
		249	0.82	2.84948					249	1.48	3.33113					249	female	female
		250	0.82	3.0997					250	2.65	0.226645					250	female	female
		251	0.81	2.45728					251	-0.43	-0.0471893					251	female	female
		252	0.81	3.56321					252	0.59	0.582606					252	female	female
		253	0.8	2.49223					253	0.79	0.00823391					253	male	male
		254	0.8	2.10603					254	0.5	0.643642					254	male	male
		255	0.79	3.67147					255	-0.19	0.258794					255	female	male
		256	0.78	2.3274					256	0.47	-0.54809					256	male	male
		257	0.78	2.28071					257	0.68	1.95534					257	female	male
		258	0.78	2.76734					258	1.98	-1.09584					258	female	female
		259	0.77	1.95397					259	-1.08	2.7577					259	male	male
		260	0.77	1.94476					260	-0.28	-1.03049					260	female	female
		261	0.77	3.03435					261	1.33	0.223257					261	male	female
		262	0.77	2.79303					262	1.39	1.13979					262	male	male
		263	0.77	1.97477					263	-0.41	1.94756					263	female	female
		264	0.76	1.98705					264	0.34	2.17994					264	male	male
		265	0.75	2.89933					265	1.64	2.41643					265	male	female
		266	0.75	2.29217					266	-1.02	1.37632					266	female	female
		267	0.75	2.53709					267	-0.47	-1.50206					267	male	female
		268	0.74	4.92391					268	0.74	2.72981					268	male	female
		269	0.74	2.70909					269	1.71	-0.128965					269	female	female
		270	0.74	2.21326					270	2.14	1.21021					270	female	female
		271	0.74	2.91762					271	-0.79	0.523102					271	female	female
		272	0.73	2.18609					272	0.99	0.0844641					272	male	male
		273	0.73	3.96187					273	0.44	1.58128					273	male	male
		274	0.73	1.83251					274	-1.28	0.507448					274	female	female
		275	0.72	3.02751					275	0.46	-0.362143					275	female	female
		276	0.72	2.39457					276	0.34	-0.643604					276	female	male
		277	0.71	2.86426					277	-0.29	-0.949144					277	female	female
		278	0.71	3.32464					278	0.47	1.66335					278	male	male
		279	0.71	2.59483					279	0.28	0.2017					279	female	male
		280	0.71	1.90543					280	1.64	0.61075					280	female	male
		281	0.71	1.99809					281	0.32	0.0396515					281	female	female
		282	0.71	2.60429					282	-1.61	1.54918					282	female	male
		283	0.7	1.96033					283	-0.34	0.149581					283	male	female
		284	0.7	2.89302					284	1.34	0.409701					284	male	female
		285	0.7	2.59167					285	1.02	-0.955644					285	male	female
		286	0.7	2.50021					286	0.66	2.04123					286	male	female
		287	0.7	1.34					287	0.77	-1.16					287	female	male
		288	0.69	2.27462					288	1.7	0.850739					288	female	male
		289	0.69	2.16726					289	-0.58	1.34712					289	female	female
		290	0.69	1.61643					290	-1.32	2.24189					290	female	female
		291	0.69	1.8153					291	0.21	-0.538744					291	female	male
		292	0.69	2.13207					292	0.41	1.40576					292	female	female
		293	0.69	1.30356					293	1.36	0.0590818					293	male	male
		294	0.68	2.25549					294	1.16	1.21128					294	female	male
		295	0.68	3.08937					295	-0.16	-0.0843995					295	female	male
		296	0.68	1.61822					296	-0.05	0.502079					296	male	female
		297	0.68	2.3846					297	-0.43	1.01738					297	male	male
		298	0.67	3.9935					298	1.2	-1.59148					298	female	female
		299	0.67	1.48196					299	0.85	-0.149419					299	male	female
		300	0.67	2.7762					300	0.09	-1.02704					300	male	male
		301	0.67	3.046					301	0.77	2.3146					301	female	female
		302	0.67	3.00795					302	-1.24	0.674751					302	female	female
		303	0.66	2.0536					303	-0.9	1.3448					303	male	male
		304	0.66	2.02538					304	0.99	1.63519					304	male	male
		305	0.66	3.1364					305	-0.63	1.54742					305	female	male
		306	0.66	2.65818					306	0.61	1.87371					306	female	female
		307	0.66	2.19462					307	-0.65	2.15034					307	male	male
		308	0.66	3.7384					308	0.66	1.59964					308	male	female
		309	0.66	1.7993					309	1.02	2.50825					309	female	male
		310	0.65	2.39319					310	1.24	0.613013					310	male	male
		311	0.65	2.34273					311	0.03	-0.0533324					311	female	male
		312	0.65	1.91664					312	1.25	1.33048					312	male	male
		313	0.65	2.17853					313	-0.86	1.37202					313	male	male
		314	0.64	2.44617					314	0.01	1.72772					314	female	male
		315	0.64	1.57767					315	1.76	-0.921502					315	female	female
		316	0.64	3.2546					316	0.34	-1.74667					316	female	male
		317	0.64	2.34855					317	-0.9	3.65601					317	female	male
		318	0.63	2.81113					318	-1.73	1.82039					318	male	male
		319	0.63	3.41632					319	0.69	0.776132					319	male	male
		320	0.62	2.57801					320	-1.71	1.89141					320	female	female
		321	0.62	2.87122					321	0.21	2.63171					321	male	female
		322	0.62	2.80862					322	-1.4	-0.347757					322	female	male
		323	0.62	2.02095					323	-1.26	0.409377					323	female	female
		324	0.61	2.71398					324	0.9	-0.575228					324	female	male
		325	0.61	2.73805					325	1	-1.00646					325	male	female
		326	0.61	2.70894					326	0.45	-0.0811514					326	female	male
		327	0.6	1.94718					327	0.01	-0.614177					327	male	female
		328	0.6	1.92323					328	0.85	-0.125935					328	male	female
		329	0.6	2.37141					329	0.27	0.148692					329	male	male
		330	0.59	3.47971					330	-0.08	1.46911					330	female	female
		331	0.59	2.10037					331	1.79	0.906105					331	female	male
		332	0.59	2.68712					332	0.75	2.19563					332	male	female
		333	0.59	2.9593					333	1.39	2.22189					333	female	male
		334	0.59	3.87747					334	0.43	1.30691					334	male	male
		335	0.58	2.61741					335	-0.71	1.345					335	male	male
		336	0.58	2.70348					336	0.79	1.56847					336	male	female
		337	0.58	2.17385					337	0.13	0.50132					337	male	female
		338	0.58	2.17378					338	0.05	0.263036					338	male	female
		339	0.58	2.69084					339	0.2	0.958539					339	female	female
		340	0.57	3.11603					340	-1.97	0.108643					340	female	male
		341	0.57	2.80521					341	-0.44	-0.0949855					341	female	female
		342	0.57	2.6493					342	-0.83	0.0210612					342	male	male
		343	0.57	1.73936					343	0.2	0.0930623					343	male	female
		344	0.57	2.33858					344	1.74	1.21126					344	female	male
		345	0.57	2.09308					345	1.26	1.34123					345	male	male
		346	0.55	1.85466					346	-0.07	2.03199					346	male	female
		347	0.55	2.50656					347	0.04	0.0850198					347	female	female
		348	0.55	2.3475					348	-0.06	-0.2304					348	male	male
		349	0.55	1.8671					349	0.28	1.05299					349	male	female
		350	0.54	2.6354					350	1.64	-0.422023					350	female	male
		351	0.54	2.41753					351	0.18	1.56071					351	female	female
		352	0.54	2.7132					352	0.99	0.870602					352	male	male
		353	0.54	3.19713					353	-1.09	0.690561					353	male	female
		354	0.53	1.50021					354	0.2	0.0511112					354	male	female
		355	0.51	3.86746					355	-0.55	2.40554					355	female	female
		356	0.51	2.02303					356	0.04	-1.06428					356	female	male
		357	0.51	2.71429					357	0.74	0.966502					357	female	male
		358	0.51	2.06592					358	0	1.74018					358	female	female
		359	0.5	2.26129					359	2.08	1.55727					359	female	male
		360	0.5	2.02317					360	0.85	-1.39878					360	male	female
		361	0.5	2.33446					361	-0.47	1.88131					361	male	female
		362	0.5	3.02317					362	1.63	1.167					362	female	male
		363	0.5	3.73122					363	-0.29	2.22997					363	female	female
		364	0.5	2.50991					364	1.93	1.23029					364	female	male
		365	0.5	1.45458					365	1.2	0.322483					365	male	female
		366	0.49	2.17193					366	-0.78	0.0175643					366	male	male
		367	0.49	2.53464					367	1.1	0.657138					367	male	male
		368	0.49	2.58559					368	0.91	0.58858					368	male	female
		369	0.49	2.60688					369	0.44	1.71578					369	female	female
		370	0.49	3.45083					370	0.11	-0.0738419					370	female	female
		371	0.49	2.34329					371	-0.26	0.597918					371	female	male
		372	0.49	2.47335					372	-0.07	0.800285					372	female	female
		373	0.49	2.87368					373	-0.63	1.42983					373	female	female
		374	0.49	2.9233					374	0.7	3.81984					374	male	female
		375	0.49	2.88014					375	0.28	1.40788					375	male	female
		376	0.48	2.82197					376	-0.84	1.09827					376	female	female
		377	0.48	2.39685					377	0.11	0.0233155					377	male	male
		378	0.48	1.52					378	0.7	1.01					378	female	female
		379	0.47	2.44528					379	-0.3	0.426559					379	female	male
		380	0.47	1.94745					380	0.93	1.21872					380	female	male
		381	0.47	2.31249					381	-0.41	0.975688					381	female	male
		382	0.47	2.21025					382	0.71	-0.0838438					382	male	male
		383	0.46	2.94765					383	-0.26	1.43953					383	female	male
		384	0.46	1.99004					384	-0.06	0.123875					384	female	male
		385	0.45	2.71756					385	-0.07	2.65151					385	male	male
		386	0.45	2.19508					386	0.68	0.978055					386	female	male
		387	0.44	3.09677					387	-1.08	0.00635752					387	female	female
		388	0.44	2.32613					388	-0.14	-2.1514					388	female	male
		389	0.44	2.62489					389	1.1	1.10254					389	female	female
		390	0.44	1.9475					390	0.28	0.732726					390	male	male
		391	0.43	3.05543					391	0.15	-1.28542					391	female	male
		392	0.43	2.6089					392	-0.96	-2.13428					392	male	female
		393	0.43	2.89911					393	-0.03	-1.26499					393	female	male
		394	0.43	2.46303					394	0.3	2.10683					394	male	male
		395	0.42	2.37238					395	-0.34	1.06353					395	female	male
		396	0.42	2.17352					396	0.47	0.958416					396	male	male
		397	0.42	1.86595					397	-0.21	2.78972					397	female	male
		398	0.42	3.33018					398	-0.06	2.32547					398	female	female
		399	0.42	2.42918					399	-0.46	0.630449					399	male	male
		400	0.41	3.07632					400	0.42	-0.0524875					400	female	female
		401	0.41	2.90725					401	0.86	0.625991					401	female	male
		402	0.4	2.32877					402	0.34	-0.449766					402	male	female
		403	0.4	1.83277					403	-0.88	0.493958					403	female	male
		404	0.4	2.70967					404	-0.73	1.36297					404	female	female
		405	0.4	2.78512					405	0.95	2.54055					405	male	female
		406	0.4	2.16983					406	-1.45	2.15934					406	female	female
		407	0.4	2.38435					407	1.21	-0.414395					407	female	female
		408	0.39	1.93266					408	-0.88	-0.143308					408	female	female
		409	0.39	3.45646					409	-0.37	2.43763					409	male	female
		410	0.39	2.08654					410	0.17	2.4175					410	male	female
		411	0.38	2.1108					411	-0.91	0.170842					411	female	male
		412	0.38	2.79127					412	1.08	1.8218					412	male	female
		413	0.38	2.25069					413	2.08	-1.91104					413	male	female
		414	0.38	3.29373					414	0.56	-0.0987638					414	female	male
		415	0.38	2.32816					415	1.23	1.02937					415	male	male
		416	0.38	3.09636					416	-0.85	1.23692					416	male	female
		417	0.37	2.84665					417	-1.22	1.07592					417	male	female
		418	0.37	2.1689					418	-0.08	0.810914					418	male	female
		419	0.37	2.88083					419	1.26	-0.475022					419	male	female
		420	0.36	2.60469					420	2.14	0.466497					420	male	male
		421	0.36	2.19068					421	-1.09	0.676709					421	female	female
		422	0.36	2.53663					422	-1.22	3.75399					422	female	female
		423	0.36	2.62749					423	0.95	0.356494					423	female	female
		424	0.36	2.30056					424	-0.45	0.589442					424	female	male
		425	0.35	2.58021					425	2.54	1.93157					425	female	female
		426	0.35	2.04363					426	0.53	0.488471					426	male	male
		427	0.35	2.04923					427	-1.41	1.10215					427	male	female
		428	0.35	2.41729					428	0.79	0.509086					428	female	female
		429	0.35	1.79741					429	-0.4	1.57933					429	male	male
		430	0.35	1.75961					430	-0.29	0.00105656					430	female	female
		431	0.34	1.68084					431	-0.12	3.11391					431	female	female
		432	0.34	1.62677					432	0.4	1.55334					432	male	male
		433	0.34	2.50763					433	0.45	-0.261666					433	female	male
		434	0.34	2.57788					434	0.01	2.19631					434	male	female
		435	0.33	2.16384					435	-0.51	0.857433					435	female	male
		436	0.33	2.44685					436	1.72	-1.55955					436	female	female
		437	0.33	3.61324					437	-0.15	1.90387					437	female	female
		438	0.33	2.53184					438	1.32	1.34937					438	female	male
		439	0.33	1.77021					439	-1.72	2.24924					439	female	male
		440	0.33	2.70203					440	1.19	0.441123					440	female	female
		441	0.32	2.51806					441	0.98	2.48619					441	male	female
		442	0.32	2.23489					442	0.27	2.74995					442	female	female
		443	0.32	2.44789					443	1.25	0.344837					443	male	female
		444	0.32	2.01792					444	-0.48	0.749651					444	female	female
		445	0.31	1.83886					445	-0.25	-0.150856					445	female	male
		446	0.31	2.35497					446	1.13	1.73866					446	male	male
		447	0.3	2.89					447	0.17	-0.01					447	male	male
		448	0.3	2.73207					448	-0.68	-0.0157754					448	male	female
		449	0.3	3.05046					449	0.75	2.70275					449	female	female
		450	0.3	2.14098					450	0.01	3.32472					450	male	male
		451	0.29	2.20544					451	-0.14	0.714956					451	male	male
		452	0.29	1.4434					452	-0.16	2.74876					452	male	female
		453	0.29	2.26218					453	-0.2	-0.0763733					453	female	male
		454	0.29	3.48492					454	0.58	1.50769					454	female	male
		455	0.29	3.24535					455	1.24	0.0736348					455	male	female
		456	0.28	2.218					456	-0.73	-0.10558					456	male	male
		457	0.28	1.57314					457	-2.6	1.12525					457	male	female
		458	0.28	2.51258					458	-1.69	-0.650784					458	female	male
		459	0.28	2.40182					459	-1.24	0.722449					459	male	female
		460	0.28	1.56023					460	-0.44	0.198153					460	male	male
		461	0.28	2.26448					461	0.25	0.946952					461	female	female
		462	0.28	2.22131					462	-1.24	0.00468645					462	female	male
		463	0.27	3.99737					463	0.46	1.78329					463	female	male
		464	0.27	2.00047					464	-0.21	0.741357					464	male	male
		465	0.27	1.35					465	-0.97	2.35					465	female	female
		466	0.27	1.90658					466	1.83	0.519614					466	female	male
		467	0.27	1.82295					467	0.98	2.36275					467	female	female
		468	0.27	2.30542					468	-1.19	1.2149					468	female	female
		469	0.27	3.17712					469	-0.03	1.21411					469	female	female
		470	0.26	1.97137					470	-0.9	0.276918					470	male	male
		471	0.26	2.59638					471	1.18	1.04951					471	male	female
		472	0.26	1.86694					472	0.89	1.72808					472	female	female
		473	0.26	2.47689					473	0.24	1.35749					473	male	male
		474	0.26	1.4531					474	-0.31	-0.209674					474	male	female
		475	0.26	2.73152					475	0.19	0.818125					475	male	male
		476	0.26	2.70151					476	0.07	0.895271					476	female	female
		477	0.25	2.18064					477	2.14	1.34596					477	female	female
		478	0.25	2.32451					478	0.03	2.37278					478	male	male
		479	0.25	2.01686					479	2.87	1.12021					479	female	male
		480	0.25	2.07769					480	-0.07	-0.0819573					480	female	female
		481	0.25	2.05885					481	-1.6	1.38303					481	male	male
		482	0.25	1.9737					482	-2.4	-0.920961					482	female	female
		483	0.24	2.7492					483	1.65	-0.537476					483	male	male
		484	0.24	2.46664					484	1.51	-0.763479					484	male	male
		485	0.24	1.78053					485	-0.34	0.109832					485	male	male
		486	0.23	1.85795					486	-0.52	0.540245					486	female	male
		487	0.23	3.75187					487	0.12	0.950872					487	male	female
		488	0.22	2.62478					488	-1.22	2.85437					488	male	male
		489	0.22	2.49014					489	-0.19	-0.213553					489	male	male
		490	0.22	2.2972					490	0.8	-1.44107					490	female	male
		491	0.22	3.03973					491	0.51	1.28577					491	male	female
		492	0.21	2.9186					492	0.01	3.65907					492	female	female
		493	0.21	2.03201					493	-0.34	0.701896					493	male	female
		494	0.21	3.7573					494	0.47	1.0703					494	male	male
		495	0.21	2.7242					495	-0.5	0.0671133					495	female	female
		496	0.21	2.27732					496	1.43	-0.482072					496	male	male
		497	0.2	1.8149					497	-0.69	-0.683107					497	female	male
		498	0.2	4.05174					498	-0.37	0.765609					498	male	male
		499	0.2	2.6799					499	-2.13	1.34204					499	male	male
		500	0.2	2.5998					500	1.05	-1.53182					500	male	male
		501	0.2	2.73185					501	-0.22	0.998508					501	male	female
		502	0.19	2.03697					502	-1.09	-0.011299					502	male	male
		503	0.19	1.77564					503	-0.36	3.28985					503	male	female
		504	0.19	1.70457					504	-0.9	1.62965					504	male	male
		505	0.18	1.47213					505	-0.99	0.438029					505	female	female
		506	0.18	1.74201					506	0.31	1.84906					506	male	male
		507	0.18	2.43138					507	1.22	0.799288					507	female	male
		508	0.17	3.69547					508	2.63	-1.49666					508	male	female
		509	0.17	2.65938					509	0.84	-0.479923					509	female	female
		510	0.17	3.49825					510	1.67	0.117473					510	female	female
		511	0.17	2.82					511	0.06	1.83794					511	female	male
		512	0.17	1.83403					512	-0.33	-0.393116					512	male	male
		513	0.16	1.59801					513	1.26	0.00113596					513	male	female
		514	0.16	2.08626					514	1.29	1.06375					514	female	male
		515	0.16	1.88607					515	1.1	1.27349					515	female	male
		516	0.15	2.29248					516	0.27	-1.47107					516	female	male
		517	0.15	2.37375					517	0.62	2.76069					517	male	male
		518	0.15	2.22381					518	0.1	2.74062					518	male	female
		519	0.15	2.99633					519	-0.05	0.599454					519	male	female
		520	0.15	3.38185					520	0.21	1.09714					520	male	male
		521	0.15	2.59077					521	-0.61	-0.366402					521	male	female
		522	0.15	3.84174					522	0.89	0.452605					522	male	male
		523	0.15	2.34648					523	1.19	1.6747					523	male	female
		524	0.15	1.98142					524	-0.74	1.21093					524	male	female
		525	0.14	2.93122					525	1	-0.111649					525	female	female
		526	0.14	2.67629					526	2.81	0.579753					526	female	male
		527	0.14	2.9299					527	-1.84	1.17075					527	female	female
		528	0.14	2.1544					528	0.02	1.63877					528	female	male
		529	0.14	2.52254					529	0.9	-0.986866					529	female	male
		530	0.14	2.12198					530	-2.31	-0.0341653					530	female	male
		531	0.13	2.09701					531	0.12	0.223164					531	male	female
		532	0.12	2.26056					532	0.02	-0.750197					532	male	female
		533	0.12	2.0648					533	0.03	-1.44908					533	female	female
		534	0.12	2.20357					534	0.01	1.20509					534	male	male
		535	0.12	2.05588					535	0.02	1.01948					535	female	male
		536	0.12	1.99237					536	2.97	-0.776481					536	female	female
		537	0.11	1.88891					537	1.94	-3.49467					537	male	female
		538	0.11	2.36015					538	-0.6	0.902972					538	male	male
		539	0.11	1.96672					539	0.15	0.311389					539	male	male
		540	0.1	2.47857					540	0.42	1.24149					540	male	male
		541	0.1	2.50519					541	-0.52	0.405856					541	female	male
		542	0.1	2.7704					542	-0.11	0.0366792					542	female	female
		543	0.1	1.38268					543	-0.74	1.0682					543	female	male
		544	0.09	2.2981					544	0.56	1.01079					544	male	female
		545	0.09	2.80201					545	1.27	2.08844					545	male	male
		546	0.09	3.18986					546	0.41	0.170414					546	female	female
		547	0.09	2.24115					547	0.08	-0.248683					547	female	female
		548	0.09	3.00696					548	1.58	0.163468					548	male	female
		549	0.08	3.68449					549	-1.8	-0.578017					549	female	female
		550	0.08	1.55397					550	-1.29	2.19527					550	female	female
		551	0.08	2.24013					551	0.39	-0.191856					551	female	male
		552	0.07	1.31					552	0.41	1.52					552	male	female
		553	0.06	1.82887					553	-1.41	-0.169394					553	male	male
		554	0.06	2.42299					554	-0.3	1.8011					554	male	male
		555	0.06	2.16383					555	-1.42	-0.605637					555	female	female
		556	0.06	2.78494					556	0.22	4.73453					556	female	female
		557	0.06	1.97346					557	0.88	0.0802461					557	male	female
		558	0.06	2.88511					558	-0.6	1.35138					558	female	male
		559	0.05	2.39837					559	-0.52	0.519312					559	female	female
		560	0.05	2.30866					560	-1.24	1.36481					560	female	female
		561	0.05	1.71514					561	-0.39	2.49365					561	female	male
		562	0.05	2.56726					562	-0.03	2.78597					562	female	female
		563	0.05	2.04355					563	-0.24	0.618838					563	female	female
		564	0.05	2.00316					564	-1.1	-0.571821					564	female	female
		565	0.03	3.24039					565	1.3	-0.002451					565	female	female
		566	0.03	1.70866					566	0.11	0.921856					566	male	male
		567	0.03	2.38006					567	-0.89	0.497461					567	female	male
		568	0.03	2.44096					568	-0.44	1.67886					568	female	female
		569	0.03	2.84599					569	0.32	3.47705					569	male	male
		570	0.03	2.07433					570	-0.28	1.5043					570	male	male
		571	0.03	2.20352					571	0.92	-0.165147					571	female	male
		572	0.03	2.269					572	-0.04	0.207659					572	male	male
		573	0.02	2.90445					573	-1.05	2.3819					573	female	female
		574	0.02	2.16533					574	-1.73	0.943291					574	male	female
		575	0.02	1.97438					575	-1.17	0.50732					575	female	female
		576	0.02	2.08857					576	-0.52	1.7743					576	female	male
		577	0.01	3.69556					577	1.88	0.360771					577	female	male
		578	0.01	2.78096					578	2.52	2.63935					578	female	female
		579	0.01	2.52196					579	-1.29	1.53786					579	male	male
		580	0.01	2.90527					580	-0.69	0.848582					580	male	male
		581	0	2.67375					581	1.05	0.548732					581	male	male
		582	-0.01	2.0781					582	0.52	-1.32551					582	male	male
		583	-0.02	2.40352					583	0.38	0.485553					583	female	female
		584	-0.02	1.86224					584	0.07	2.79114					584	female	female
		585	-0.02	2.32676					585	0.49	0.800345					585	female	male
		586	-0.02	2.75853					586	0.38	0.419913					586	male	female
		587	-0.02	2.23506					587	0.14	0.292684					587	male	female
		588	-0.02	2.29492					588	-0.11	1.83649					588	female	female
		589	-0.02	3.53429					589	-1.01	2.69477					589	male	male
		590	-0.03	2.48511					590	-1.71	-1.30594					590	female	female
		591	-0.03	3.07251					591	-0.36	0.831688					591	female	male
		592	-0.03	2.35096					592	-0.82	1.16141					592	female	male
		593	-0.03	2.06643					593	-0.04	0.961654					593	female	male
		594	-0.03	2.07882					594	0.17	0.960256					594	male	female
		595	-0.03	2.59793					595	0.2	-0.168411					595	female	male
		596	-0.03	2.79931					596	-1.07	1.01065					596	male	female
		597	-0.04	2.14876					597	-0.54	-0.727946					597	male	female
		598	-0.04	2.79687					598	-0.13	2.36019					598	male	female
		599	-0.04	1.39189					599	-0.59	0.186714					599	female	female
		600	-0.04	2.91901					600	1.28	0.387989					600	male	male
		601	-0.04	1.55752					601	-0.03	2.05432					601	female	male
		602	-0.04	2.52445					602	0.45	-1.03248					602	male	female
		603	-0.05	1.37736					603	0.4	0.370824					603	male	male
		604	-0.05	3.44226					604	0.26	1.05804					604	female	male
		605	-0.05	2.15155					605	-0.86	1.14124					605	female	male
		606	-0.06	2.44341					606	-0.24	-0.703609					606	male	male
		607	-0.06	2.20305					607	2.2	0.189598					607	female	male
		608	-0.06	2.53727					608	0.32	0.525804					608	male	female
		609	-0.06	2.82742					609	-0.73	0.969877					609	male	female
		610	-0.07	2.46879					610	1.23	0.503769					610	female	male
		611	-0.07	3.37872					611	0.11	-0.624263					611	female	male
		612	-0.07	3.47265					612	-0.55	-1.05178					612	female	female
		613	-0.08	2.26849					613	1.03	0.0746936					613	male	male
		614	-0.08	3.25422					614	-1.66	1.02269					614	male	female
		615	-0.08	1.81176					615	1.13	3.10585					615	male	male
		616	-0.08	1.57949					616	0.21	0.0631589					616	female	male
		617	-0.08	1.71491					617	1.41	-2.77278					617	male	female
		618	-0.08	2.62045					618	1.03	0.420407					618	male	male
		619	-0.08	1.92562					619	1.25	2.35526					619	female	male
		620	-0.09	2.37803					620	0.08	-0.377539					620	female	male
		621	-0.09	2.29639					621	0.38	0.874819					621	male	female
		622	-0.09	3.4423					622	1.23	1.203					622	female	male
		623	-0.09	2.59051					623	0.65	0.350165					623	female	male
		624	-0.09	1.4229					624	1.31	-0.895719					624	male	male
		625	-0.1	1.44744					625	-0.51	-0.512175					625	female	male
		626	-0.1	2.19295					626	-0.66	-1.31646					626	female	female
		627	-0.11	2.73797					627	-0.12	-0.0444068					627	male	female
		628	-0.11	2.17287					628	-0.6	-0.119311					628	female	male
		629	-0.11	3.16526					629	-1.24	0.840465					629	male	female
		630	-0.11	3.46347					630	0.04	1.65409					630	male	male
		631	-0.11	2.60051					631	2.15	0.739948					631	female	female
		632	-0.11	2.65045					632	0.42	-1.51547					632	female	male
		633	-0.11	2.85392					633	-0.69	2.39699					633	female	female
		634	-0.11	1.72102					634	-0.05	1.56474					634	male	female
		635	-0.12	1.50054					635	0.2	1.4831					635	female	female
		636	-0.12	2.7621					636	-0.1	1.1044					636	female	male
		637	-0.12	3.04886					637	0.02	0.596128					637	female	female
		638	-0.12	2.54362					638	-0.72	0.0511328					638	male	female
		639	-0.12	2.28866					639	-0.14	-0.407772					639	male	male
		640	-0.12	2.92349					640	2.08	0.979999					640	male	male
		641	-0.12	3.76629					641	-1.13	1.80199					641	male	male
		642	-0.13	1.80033					642	-0.18	1.55419					642	female	female
		643	-0.13	3.28153					643	-0.69	1.48637					643	female	male
		644	-0.13	2.485					644	-0.3	0.451892					644	male	male
		645	-0.14	3.33037					645	-1.49	0.522193					645	female	female
		646	-0.14	3.26054					646	-0.12	3.05536					646	male	female
		647	-0.14	2.973					647	3.25	1.66472					647	male	female
		648	-0.14	2.82561					648	0.86	2.16537					648	male	female
		649	-0.14	2.22177					649	-0.51	0.970704					649	male	male
		650	-0.15	2.03705					650	1.31	1.32836					650	female	male
		651	-0.15	2.17506					651	0.12	-1.42486					651	male	female
		652	-0.15	2.46142					652	1.46	1.05393					652	male	male
		653	-0.15	3.55292					653	-0.66	0.60438					653	female	female
		654	-0.15	2.95558					654	0.36	2.71584					654	male	male
		655	-0.15	3.13869					655	1	1.98192					655	female	female
		656	-0.17	1.9346					656	-0.3	1.10871					656	male	female
		657	-0.17	2.4016					657	1.43	1.76501					657	female	female
		658	-0.17	2.23682					658	-0.73	-1.8167					658	female	male
		659	-0.17	2.14141					659	0.25	2.45733					659	male	female
		660	-0.18	1.5387					660	-1.4	0.731576					660	male	female
		661	-0.18	1.3972					661	-0.3	1.95715					661	female	female
		662	-0.18	3.1315					662	-0.62	1.7506					662	male	male
		663	-0.18	2.37					663	0.82	-0.36					663	female	female
		664	-0.18	2.00732					664	-1.83	1.58569					664	male	female
		665	-0.19	2.01379					665	0.27	-0.209709					665	male	male
		666	-0.19	2.11613					666	0.02	0.66283					666	male	female
		667	-0.2	2.71702					667	-1.73	1.41745					667	male	male
		668	-0.2	2.34696					668	0.22	1.31543					668	male	female
		669	-0.2	2.78536					669	-0.42	1.33781					669	female	male
		670	-0.2	3.68063					670	0.37	2.22459					670	female	male
		671	-0.2	2.01882					671	-0.03	0.0659348					671	male	male
		672	-0.21	2.44					672	0.67	0.27					672	female	female
		673	-0.22	2.66833					673	-0.72	0.639804					673	female	female
		674	-0.22	3.2243					674	0.31	0.961899					674	female	female
		675	-0.22	1.86335					675	0.77	1.46097					675	female	female
		676	-0.22	2.82578					676	-0.11	-0.58339					676	male	female
		677	-0.22	2.34137					677	0.76	0.479385					677	female	female
		678	-0.22	3.3183					678	-0.27	-1.30536					678	male	female
		679	-0.22	2.0727					679	0.69	3.651					679	male	male
		680	-0.23	2.43737					680	-0.26	0.567959					680	female	male
		681	-0.23	2.63797					681	-0.44	-0.121397					681	male	male
		682	-0.24	1.74946					682	-0.75	0.536949					682	female	male
		683	-0.24	2.63571					683	-0.5	1.74219					683	female	male
		684	-0.25	2.25931					684	-0.13	0.338334					684	male	male
		685	-0.25	1.88893					685	0.65	2.32877					685	female	male
		686	-0.26	2.37367					686	0.64	-0.259951					686	male	female
		687	-0.27	1.78933					687	1.21	1.09246					687	male	female
		688	-0.27	2.99658					688	-0.72	0.594631					688	female	female
		689	-0.27	1.60922					689	-0.23	-0.422898					689	male	male
		690	-0.27	2.76					690	-0.38	0.36					690	female	female
		691	-0.28	2.65444					691	-0.1	0.681626					691	female	female
		692	-0.28	2.08241					692	3.29	2.7297					692	female	male
		693	-0.28	1.8719					693	-1.34	0.470186					693	female	male
		694	-0.29	2.55835					694	-0.15	-0.0580346					694	male	male
		695	-0.29	2.17898					695	-2.18	-0.174634					695	female	male
		696	-0.29	2.367					696	-0.12	0.923859					696	male	male
		697	-0.29	3.44511					697	0.43	-0.396217					697	female	female
		698	-0.29	1.67837					698	1.28	2.32751					698	female	female
		699	-0.3	1.92129					699	2.04	0.685168					699	female	male
		700	-0.3	2.46615					700	-0.73	-0.275514					700	female	male
		701	-0.31	3.04724					701	-0.77	1.41597					701	female	male
		702	-0.31	4.11714					702	-0.36	0.386486					702	female	female
		703	-0.31	1.87699					703	0.9	0.955079					703	female	male
		704	-0.31	2.03237					704	-0.89	0.548351					704	male	male
		705	-0.33	3.2676					705	0.72	0.985756					705	male	male
		706	-0.33	1.94173					706	0.92	0.0400718					706	male	male
		707	-0.33	3.76587					707	-0.5	1.37229					707	female	male
		708	-0.33	2.3639					708	0.61	0.318534					708	male	female
		709	-0.33	2.05698					709	-0.8	1.82069					709	female	male
		710	-0.34	3.22999					710	1.29	-0.296831					710	female	male
		711	-0.34	2.78325					711	-0.21	2.29434					711	female	female
		712	-0.34	1.73619					712	-0.17	3.08885					712	female	female
		713	-0.34	1.59816					713	-0.55	0.184926					713	female	female
		714	-0.34	2.54625					714	0.64	-0.834378					714	female	male
		715	-0.35	2.11973					715	1.39	0.732515					715	female	female
		716	-0.35	2.64607					716	1.76	0.294923					716	female	female
		717	-0.35	2.30238					717	2.16	1.76402					717	male	female
		718	-0.35	1.45519					718	1.12	-0.407575					718	female	female
		719	-0.35	1.81237					719	0.72	1.10434					719	male	male
		720	-0.35	2.50902					720	0.16	0.503955					720	female	male
		721	-0.36	4.84926					721	0.61	1.55217					721	female	male
		722	-0.36	2.38927					722	0.73	0.729979					722	female	male
		723	-0.37	2.09252					723	0.2	0.634276					723	male	male
		724	-0.37	2.87073					724	-0.19	2.02323					724	male	female
		725	-0.37	1.87759					725	-0.97	2.58607					725	female	female
		726	-0.37	1.93648					726	0.08	1.31543					726	female	female
		727	-0.38	4.84477					727	2.05	2.16593					727	male	female
		728	-0.38	2.12637					728	0.95	-0.727935					728	male	female
		729	-0.38	3.23068					729	0.6	0.83637					729	female	female
		730	-0.38	2.5934					730	2.33	-0.89009					730	male	male
		731	-0.39	1.68128					731	0.3	-1.31168					731	male	male
		732	-0.39	1.51					732	-0.96	-0.35					732	female	female
		733	-0.39	2.8028					733	1.22	1.84886					733	male	female
		734	-0.39	2.34108					734	-1.51	1.85986					734	male	female
		735	-0.4	2.08803					735	-0.08	1.16182					735	female	female
		736	-0.4	1.86253					736	-0.37	1.79178					736	male	male
		737	-0.4	1.5447					737	-0.65	-1.62073					737	female	female
		738	-0.41	2.76596					738	-0.95	2.59696					738	female	female
		739	-0.41	1.99154					739	0.24	0.754762					739	female	female
		740	-0.41	2.28201					740	-0.06	-0.249692					740	female	female
		741	-0.41	2.86994					741	-1.29	2.57769					741	female	female
		742	-0.41	3.90603					742	-0.66	-0.269836					742	male	female
		743	-0.42	2.58277					743	-1.16	1.97146					743	male	female
		744	-0.42	2.36728					744	0.73	3.24639					744	male	female
		745	-0.42	2.45993					745	-0.75	0.689015					745	female	male
		746	-0.42	2.40081					746	1.14	-0.0414524					746	male	female
		747	-0.42	1.75232					747	1.7	0.650046					747	female	male
		748	-0.43	1.94197					748	0.65	-0.360427					748	female	female
		749	-0.43	3.74469					749	-0.18	1.66026					749	female	female
		750	-0.43	2.22095					750	0.93	1.5452					750	male	male
		751	-0.43	2.42878					751	0.03	-0.675305					751	female	male
		752	-0.43	2.42252					752	-0.6	1.04164					752	male	male
		753	-0.43	1.99281					753	-0.35	0.63741					753	female	male
		754	-0.44	1.61332					754	-1.39	0.564624					754	male	female
		755	-0.44	2.80941					755	-0.05	2.26863					755	male	female
		756	-0.45	2.62281					756	-0.93	1.10541					756	female	male
		757	-0.45	1.82328					757	-0.35	0.610653					757	female	female
		758	-0.45	3.6					758	1.18	0.76					758	female	female
		759	-0.46	2.60143					759	0.37	1.16992					759	female	male
		760	-0.46	2.09984					760	-2.18	0.694814					760	male	male
		761	-0.46	2.17265					761	0.58	2.01011					761	female	male
		762	-0.46	1.99468					762	-1.82	1.38123					762	male	male
		763	-0.47	3.0971					763	0.21	1.54595					763	male	female
		764	-0.47	1.64052					764	0.56	0.501192					764	female	female
		765	-0.47	1.94477					765	-0.44	-0.0333731					765	male	female
		766	-0.47	2.46838					766	1.32	1.66309					766	female	female
		767	-0.48	2.00919					767	-0.17	2.31764					767	female	female
		768	-0.48	2.99562					768	0.32	2.6959					768	male	male
		769	-0.48	2.61349					769	0.48	1.69815					769	male	male
		770	-0.48	1.94978					770	-0.87	-1.45816					770	male	female
		771	-0.49	2.19154					771	0.38	3.01643					771	female	male
		772	-0.49	4.13					772	-1.74	-1.66					772	female	male
		773	-0.49	1.65997					773	-0.08	2.72254					773	female	female
		774	-0.5	2.62255					774	-1	0.665703					774	female	male
		775	-0.5	2.95713					775	-0.36	-0.387006					775	male	female
		776	-0.5	2.43514					776	0.78	0.35717					776	female	female
		777	-0.5	2.25781					777	0.04	1.16135					777	male	male
		778	-0.5	2.43828					778	0.08	0.658078					778	male	male
		779	-0.5	3.03351					779	0.09	0.950446					779	male	female
		780	-0.51	2.38105					780	1.82	1.41886					780	female	male
		781	-0.51	3.4332					781	0.93	0.664303					781	male	male
		782	-0.51	2.06177					782	-1.27	-0.685674					782	male	female
		783	-0.52	2.21731					783	-0.42	-0.237165					783	male	female
		784	-0.52	2.74021					784	-2.2	0.443276					784	male	female
		785	-0.52	2.02585					785	0.2	-2.0936					785	male	female
		786	-0.52	2.88778					786	-2.18	1.21832					786	male	female
		787	-0.53	3.16024					787	-0.18	0.320368					787	female	male
		788	-0.53	2.88311					788	-1.16	0.917254					788	male	male
		789	-0.53	1.41947					789	0.13	2.29189					789	male	male
		790	-0.54	2.78216					790	0.07	-0.232839					790	male	female
		791	-0.55	1.97229					791	-0.67	0.782885					791	female	female
		792	-0.55	3.50943					792	0.04	1.08114					792	female	male
		793	-0.55	2.92862					793	-0.5	-0.14335					793	female	female
		794	-0.56	2.05232					794	-0.82	0.309146					794	female	female
		795	-0.56	2.83454					795	0.96	0.571889					795	female	male
		796	-0.56	2.77838					796	1.99	1.96821					796	male	female
		797	-0.56	2.46907					797	-0.31	-0.341416					797	male	male
		798	-0.56	3.0924					798	1.15	1.16866					798	male	female
		799	-0.56	2.00606					799	0.61	2.2598					799	female	male
		800	-0.56	1.66556					800	-0.2	1.13627					800	male	female
		801	-0.56	1.8163					801	0.16	0.113411					801	male	female
		802	-0.56	2.02487					802	0.46	2.25544					802	female	female
		803	-0.57	2.70734					803	-0.1	-0.430481					803	male	female
		804	-0.57	3.04961					804	3.21	0.817321					804	female	female
		805	-0.58	2.21023					805	-0.98	0.349768					805	male	male
		806	-0.58	2.39526					806	-0.3	1.92985					806	male	male
		807	-0.58	3.24033					807	0.18	-0.35623					807	male	female
		808	-0.58	1.56388					808	-0.4	-0.288821					808	male	female
		809	-0.58	3.2935					809	0.26	-1.2609					809	male	female
		810	-0.58	2.19854					810	-0.47	-2.07529					810	female	female
		811	-0.58	2.75013					811	0.96	1.69474					811	female	female
		812	-0.59	5.85953					812	0.06	0.500987					812	female	female
		813	-0.59	2.58427					813	-0.73	1.49884					813	male	male
		814	-0.59	2.08292					814	-1.61	0.252651					814	female	female
		815	-0.6	2.3462					815	-0.12	0.25775					815	male	male
		816	-0.6	2.77185					816	-1.41	-0.0617751					816	male	male
		817	-0.6	1.3495					817	1.05	-0.926028					817	female	female
		818	-0.6	2.24941					818	-0.76	0.695842					818	male	male
		819	-0.61	2.42					819	-0.48	-0.28					819	female	male
		820	-0.61	1.46599					820	-0.44	2.03173					820	female	male
		821	-0.62	2.47017					821	0.93	-0.0562961					821	male	male
		822	-0.62	1.73221					822	0.24	-0.0655053					822	male	male
		823	-0.63	2.9527					823	-1.07	0.468402					823	female	male
		824	-0.63	2.2424					824	-0.87	1.92725					824	female	female
		825	-0.63	2.08699					825	-0.52	-0.830256					825	male	female
		826	-0.63	1.66315					826	0.41	0.936781					826	female	male
		827	-0.64	2.38818					827	-0.59	0.675931					827	female	female
		828	-0.64	2.88817					828	0.28	0.414321					828	female	female
		829	-0.64	2.96207					829	-1.92	1.87435					829	female	male
		830	-0.65	2.49156					830	1.4	1.82304					830	female	male
		831	-0.65	2.59244					831	-0.55	-0.605241					831	female	female
		832	-0.65	1.79166					832	-0.25	0.534085					832	female	male
		833	-0.66	2.90257					833	2	1.98924					833	female	female
		834	-0.66	2.52574					834	-1.64	2.12509					834	female	male
		835	-0.67	2.89693					835	-0.74	-0.0111748					835	female	female
		836	-0.67	3.18706					836	-0.83	0.668077					836	female	female
		837	-0.67	2.23997					837	1.35	0.290675					837	female	female
		838	-0.68	2.58397					838	0.38	-0.121177					838	female	male
		839	-0.68	2.64027					839	-0.26	0.832614					839	female	male
		840	-0.68	1.64744					840	-0.85	1.12133					840	female	female
		841	-0.68	3					841	0	0.33					841	female	male
		842	-0.68	2.13463					842	-1.64	-0.563371					842	male	male
		843	-0.69	2.23674					843	2.3	-0.242776					843	female	male
		844	-0.69	3.28862					844	-1.2	2.37124					844	male	male
		845	-0.69	4.12133					845	1.3	0.167192					845	female	female
		846	-0.69	1.96721					846	0.54	-0.373387					846	male	female
		847	-0.69	2.5801					847	0.43	0.0456057					847	female	male
		848	-0.7	2.03898					848	0.3	-0.298414					848	female	female
		849	-0.7	2.89907					849	-0.87	1.57168					849	female	male
		850	-0.7	2.42859					850	-0.16	0.479652					850	male	female
		851	-0.7	2.02766					851	0.31	0.084454					851	female	female
		852	-0.71	2.90724					852	-0.27	2.02263					852	male	male
		853	-0.71	2.46975					853	-1.44	0.487653					853	female	male
		854	-0.71	2.47787					854	-1.11	1.28921					854	male	female
		855	-0.71	2.06229					855	0.18	2.2177					855	male	female
		856	-0.72	2.41296					856	1.07	1.27792					856	female	female
		857	-0.73	2.9863					857	-0.25	0.0807442					857	male	male
		858	-0.73	2.96322					858	0.33	2.20508					858	male	female
		859	-0.73	2.69065					859	1.63	-0.85774					859	female	male
		860	-0.74	2.86904					860	-0.67	0.519434					860	female	female
		861	-0.74	2.37					861	-0.65	2.29					861	female	female
		862	-0.76	2.02251					862	-0.44	0.576938					862	male	male
		863	-0.76	2.35941					863	-0.3	1.37344					863	male	male
		864	-0.77	3.18026					864	0.38	1.1387					864	male	male
		865	-0.77	1.8393					865	-0.71	1.78874					865	male	female
		866	-0.77	2.12714					866	-1.71	0.184897					866	male	female
		867	-0.78	1.8643					867	0.17	1.17013					867	female	male
		868	-0.78	2.03056					868	-0.77	0.789295					868	male	male
		869	-0.78	2.53196					869	0.47	0.710085					869	female	female
		870	-0.79	3.68					870	-0.65	1.22					870	female	male
		871	-0.79	2.52573					871	-0.14	0.16956					871	male	female
		872	-0.8	2.77593					872	-0.35	1.18879					872	female	female
		873	-0.8	2.57699					873	-0.81	-0.774826					873	female	female
		874	-0.8	2.14995					874	-1.86	0.695525					874	male	male
		875	-0.8	3.30344					875	0.46	-0.417952					875	male	female
		876	-0.8	2.63071					876	0.55	-0.128248					876	female	male
		877	-0.8	5.14757					877	0.38	-1.51949					877	male	female
		878	-0.8	2.45022					878	-1.36	1.60973					878	female	male
		879	-0.8	2.06242					879	-0.34	1.13781					879	male	male
		880	-0.81	2.33564					880	-0.42	0.501283					880	male	male
		881	-0.81	2.6448					881	-0.38	0.294521					881	female	female
		882	-0.81	2.18797					882	1	0.44304					882	female	female
		883	-0.81	2.86504					883	-0.72	2.29864					883	female	female
		884	-0.82	2.51763					884	-1.39	1.59361					884	male	male
		885	-0.82	2.92167					885	0.45	3.01571					885	female	female
		886	-0.83	2.68718					886	0.29	0.914789					886	male	male
		887	-0.83	2.80145					887	1.96	0.598811					887	female	male
		888	-0.83	3.43509					888	0.81	-1.16743					888	female	female
		889	-0.83	2.5747					889	0.68	2.67328					889	female	female
		890	-0.83	3.6794					890	0.49	1.36842					890	female	female
		891	-0.83	2.87348					891	-0.61	-0.815743					891	male	male
		892	-0.84	3.03942					892	1.83	3.12781					892	male	female
		893	-0.84	3.06392					893	-0.3	-1.08398					893	male	female
		894	-0.84	2.51983					894	0.9	2.57032					894	male	male
		895	-0.84	1.71303					895	-2.46	-1.03188					895	female	female
		896	-0.84	1.63712					896	0.12	0.551783					896	male	female
		897	-0.85	2.39982					897	-1.18	-1.74328					897	male	female
		898	-0.85	1.73168					898	-1.35	1.28736					898	female	female
		899	-0.85	2.36089					899	-0.36	0.278018					899	male	male
		900	-0.85	2.05126					900	0.23	-1.3867					900	female	male
		901	-0.85	2.15381					901	1.2	2.10877					901	male	female
		902	-0.85	2.19499					902	0.99	2.02751					902	male	male
		903	-0.86	2.32262					903	-1.52	1.37999					903	female	female
		904	-0.86	3.70339					904	-0.57	1.28661					904	female	male
		905	-0.86	1.80602					905	0.36	-1.13849					905	male	male
		906	-0.87	3.35325					906	-0.37	1.73914					906	male	female
		907	-0.87	2.95397					907	-0.22	0.214549					907	male	female
		908	-0.87	2.25384					908	-0.92	1.9401					908	male	male
		909	-0.87	2.43695					909	-1.5	2.82263					909	female	female
		910	-0.88	2.02273					910	-0.73	0.53046					910	female	female
		911	-0.88	2.99664					911	0.35	0.466927					911	male	female
		912	-0.88	2.68591					912	-1.31	-0.384827					912	male	female
		913	-0.89	2.61191					913	-1.74	0.168029					913	male	male
		914	-0.89	2.11629					914	0.48	1.03719					914	female	male
		915	-0.89	2.66946					915	-2.2	0.231963					915	female	male
		916	-0.89	2.70989					916	-0.98	0.03595					916	male	male
		917	-0.89	1.9881					917	-0.13	2.53243					917	male	female
		918	-0.9	3.08					918	-0.55	1.59					918	male	female
		919	-0.9	2.13					919	-0.05	0.44					919	male	male
		920	-0.9	3.42					920	-0.08	1.1					920	male	female
		921	-0.9	2.1					921	1.21	2.22					921	female	female
		922	-0.9	2.83					922	0.95	2.99					922	male	female
		923	-0.91	2.81					923	0.64	2.21					923	male	male
		924	-0.91	2.63					924	-0.9	1.98					924	male	female
		925	-0.91	3.41					925	-0.03	1.2					925	female	female
		926	-0.91	2.96					926	-1.1	0.78					926	male	male
		927	-0.92	1.86					927	0.56	0.32					927	female	female
		928	-0.92	2.67					928	0.22	0.6					928	male	male
		929	-0.93	2.91					929	-0.22	-0.46					929	male	female
		930	-0.93	2.51					930	-0.92	1.13					930	female	male
		931	-0.94	2.77					931	-0.08	0.25					931	female	female
		932	-0.94	1.41					932	1.15	1.93					932	male	male
		933	-0.94	2.04					933	-0.03	2.23					933	male	male
		934	-0.95	2.68					934	0.6	0.82					934	male	female
		935	-0.95	2.11					935	-0.05	1.41					935	female	male
		936	-0.96	2.44					936	-1.09	1.71					936	male	female
		937	-0.96	2.25					937	0.25	-0.55					937	male	male
		938	-0.96	2.67					938	0.6	1.89					938	female	female
		939	-0.97	2.75					939	0.94	1.86					939	male	male
		940	-0.97	2.87					940	0.43	0.48					940	female	female
		941	-0.98	1.62					941	-0.47	0.65					941	female	male
		942	-0.98	1.97					942	-0.6	1.23					942	female	male
		943	-0.99	2.2					943	-1.14	3.03					943	female	male
		944	-0.99	1.46					944	-1.24	-0.26					944	male	female
		945	-0.99	1.96					945	-1.69	0.95					945	male	male
		946	-1	2.27					946	0.19	2.56					946	male	male
		947	-1	2.93					947	0.74	-0.34					947	male	male
		948	-1	2.64					948	0.58	1.57					948	female	female
		949	-1.02	2.27					949	-0.15	0.57					949	female	male
		950	-1.02	2.61					950	-0.13	0.87					950	female	female
		951	-1.02	2.22					951	-0.88	-0.34					951	female	male
		952	-1.02	1.91					952	1.03	1.81					952	female	female
		953	-1.03	1.93					953	1.2	4.4					953	male	male
		954	-1.03	2.23					954	0.26	0.43					954	female	female
		955	-1.03	1.71					955	-0.12	0.59					955	female	female
		956	-1.04	1.76					956	-0.65	1.5					956	male	female
		957	-1.04	1.57					957	0.59	0.97					957	female	male
		958	-1.04	2.06					958	-1.1	1.79					958	male	female
		959	-1.06	2					959	1.23	0.65					959	male	female
		960	-1.07	2.74					960	-1.27	1.53					960	female	female
		961	-1.08	1.97					961	-0.68	-0.39					961	male	male
		962	-1.09	1.9					962	-0.05	0.62					962	male	female
		963	-1.09	2.34					963	0.56	-0.22					963	female	female
		964	-1.09	2.19					964	1.26	0.93					964	female	male
		965	-1.09	2.39					965	0.12	1.76					965	male	male
		966	-1.1	2.17					966	0.54	0.86					966	male	female
		967	-1.1	2.07					967	-0.15	2.3					967	female	female
		968	-1.1	3.23					968	0.36	0.63					968	male	female
		969	-1.11	2.35					969	0.35	1.61					969	female	male
		970	-1.12	2.37					970	0.58	1.14					970	female	male
		971	-1.12	3.49					971	-1	-0.99					971	male	female
		972	-1.12	1.92					972	-1.77	1.3					972	female	male
		973	-1.12	3.09					973	-2.13	0.74					973	female	male
		974	-1.12	2.68					974	0.04	2.36					974	female	female
		975	-1.13	3.37					975	-0.06	0.87					975	female	female
		976	-1.15	1.96					976	1.11	-0.11					976	male	male
		977	-1.15	2.55					977	-0.81	0.42					977	male	female
		978	-1.15	2.26					978	-2.3	0.94					978	female	male
		979	-1.15	3.28					979	0.06	-0.59					979	female	female
		980	-1.16	3.03					980	-0.21	1.07					980	female	female
		981	-1.16	2.38					981	-0.48	0.82					981	male	female
		982	-1.16	2.61					982	-0.9	0.45					982	female	female
		983	-1.16	2.33					983	-0.51	0.87					983	female	male
		984	-1.16	1.29					984	-1.44	0.03					984	male	female
		985	-1.17	3.87					985	-0.35	0.97					985	male	female
		986	-1.19	4.26					986	-2.01	-1					986	female	female
		987	-1.19	2.38					987	0.13	2.02					987	male	male
		988	-1.19	2.31					988	0.27	0.51					988	female	female
		989	-1.21	2.22					989	-0.98	0.07					989	male	female
		990	-1.22	1.92					990	0.82	2.55					990	male	male
		991	-1.22	1.77					991	0.95	-0.61					991	male	female
		992	-1.22	2.15					992	-0.22	-0.5					992	female	female
		993	-1.24	2.74					993	0.47	2.76					993	male	male
		994	-1.24	2					994	0.67	-1.07					994	male	male
		995	-1.24	2.09					995	-0.29	2.45					995	male	female
		996	-1.24	1.84					996	-3.32	1.12					996	male	male
		997	-1.25	2.79					997	-0.25	1.47					997	female	male
		998	-1.26	2.14					998	0.64	1.26					998	male	male
		999	-1.26	2.38					999	-0.01	0.73					999	male	male
		1000	-1.26	2.96					1000	1.22	0.25					1000	female	female
		1001	-1.27	2.37					1001	-0.24	-0.78					1001	female	female
		1002	-1.28	2.24					1002	0.18	-1.06					1002	female	female
		1003	-1.28	3.1					1003	-1.27	0.62					1003	male	female
		1004	-1.29	1.55					1004	-0.38	0.01					1004	female	male
		1005	-1.3	2.09					1005	-0.73	0.05					1005	female	female
		1006	-1.32	2.36					1006	-1.57	2.56					1006	female	male
		1007	-1.32	1.87					1007	0.34	1.36					1007	male	male
		1008	-1.33	2					1008	0.06	0.59					1008	female	male
		1009	-1.34	2.18					1009	0.56	0.28					1009	male	male
		1010	-1.34	2.11					1010	-0.08	-0.1					1010	male	female
		1011	-1.34	4.03					1011	-0.67	1.89					1011	male	male
		1012	-1.34	2					1012	-1.2	0.19					1012	female	female
		1013	-1.35	2.93					1013	0.08	2.33					1013	male	female
		1014	-1.35	1.8					1014	-0.62	1.15					1014	male	male
		1015	-1.36	1.67					1015	0.06	0.37					1015	female	male
		1016	-1.38	3.7					1016	0.35	2.28					1016	male	female
		1017	-1.42	2.13					1017	-0.45	2.02					1017	female	female
		1018	-1.43	2.25					1018	0.57	0.93					1018	male	female
		1019	-1.44	3.59					1019	0.63	1.6					1019	male	male
		1020	-1.44	1.32					1020	-1.08	0.03					1020	female	female
		1021	-1.44	1.75					1021	0.63	0.27					1021	male	male
		1022	-1.44	2					1022	-1.08	0.99					1022	female	female
		1023	-1.45	2.96					1023	1.73	1.71					1023	female	male
		1024	-1.45	1.86					1024	0.94	0.11					1024	male	male
		1025	-1.46	2.47					1025	-2.2	1.21					1025	female	female
		1026	-1.48	2.76					1026	0.18	-0.67					1026	female	female
		1027	-1.49	2.04					1027	0.61	-0.3					1027	female	female
		1028	-1.49	2.97					1028	1.01	1.39					1028	female	male
		1029	-1.52	2.57					1029	-0.57	1.73					1029	female	female
		1030	-1.52	2.17					1030	-1.08	0.13					1030	male	female
		1031	-1.52	3.21					1031	-0.26	0.41					1031	male	female
		1032	-1.52	3.33					1032	-0.63	2.27					1032	female	male
		1033	-1.56	2.75					1033	0.92	2.57					1033	male	male
		1034	-1.57	2.06					1034	0.29	1.04					1034	female	male
		1035	-1.57	2.06					1035	1.06	-0.17					1035	male	female
		1036	-1.57	2.33					1036	0.56	1.69					1036	female	female
		1037	-1.58	1.92					1037	1.07	0.16					1037	female	male
		1038	-1.58	2.74					1038	0.75	1.89					1038	male	female
		1039	-1.61	3.35					1039	-1.25	-0.13					1039	male	female
		1040	-1.62	2.63					1040	-0.94	0.5					1040	male	female
		1041	-1.63	1.96					1041	-1.24	0.26					1041	male	male
		1042	-1.66	1.85					1042	0.6	-0.74					1042	female	female
		1043	-1.76	3.75					1043	-1.5	-0.26					1043	male	female
		1044	-1.78	3.45					1044	0.26	1.36					1044	male	male
		1045	-1.8	2.53					1045	-0.64	0.42					1045	female	male
		1046	-1.81	2.32					1046	0.42	-0.33					1046	female	female
		1047	-1.82	2.48					1047	0.46	0.52					1047	female	male
		1048	-1.86	4.88					1048	0.64	1.68					1048	male	female
		1049	-1.9	2.88					1049	1.23	2.13					1049	male	female
		1050	-1.92	3.21					1050	-1.03	0.15					1050	male	male
		1051	-1.95	3.13					1051	-0.45	-1					1051	female	female
		1052	-1.98	1.71					1052	1.08	-0.83					1052	female	male
		1053	-1.99	1.92					1053	-0.39	1.12					1053	male	female
		1054	-2	3.06					1054	-0.37	0					1054	male	female
		1055	-2.03	2.43					1055	-2.58	0.86					1055	female	female
		1056	-2.05	2.49					1056	1.65	-0.35					1056	female	female
		1057	-2.06	3.2					1057	-0.96	-1.29					1057	male	female
		1058	-2.06	3.12					1058	-0.37	1.72					1058	female	male
		1059	-2.07	2.55					1059	-1.74	0.15					1059	male	male
		1060	-2.11	1.89					1060	-0.84	0.22					1060	male	female
		1061	-2.14	3.09					1061	-1.14	1.55					1061	male	female
		1062	-2.18	2.92					1062	0.13	1.8					1062	female	female
		1063	-2.2	3					1063	-1.5	1.91					1063	male	female
		1064	-2.26	3.23					1064	-0.31	0.19					1064	male	female
		1065	-2.36	2.26					1065	0.33	0.33					1065	male	male
		1066	-2.38	1.99					1066	0.22	1.61					1066	male	female
		1067	-2.57	2.94					1067	-0.36	0.29					1067	male	female
		1068	-2.69	4.34					1068	-1.5	1.56					1068	female	male
		1069	-2.78	1.95					1069	-1.7	0.93					1069	female	female
		1070	-3.06	2.87					1070	0.84	0.18					1070	male	female
		1071	-1.23	3.29					1071	-1.09	-0.03					1071	female	male
		1072	0.71	2.26					1072	2.44	1.14					1072	female	male
		1073	-1.76	2.96					1073	0.18	1.2					1073	female	male
		1074	0.46	1.32					1074	0.7	-0.11					1074	female	male
		1075	0.22	2					1075	1.4	-1.12					1075	female	male
		1076	0.22	3.01					1076	0.28	0.28					1076	female	male
		1077	-1.04	2.11					1077	-0.76	2.51					1077	female	male
		1078	-1.49	3.72					1078	-2.04	3.2					1078	female	female
		1079	-0.69	2.22					1079	0.13	0.91					1079	female	male
		1080	0.98	3.05					1080	1	1.34					1080	female	female
		1081	0.07	1.75					1081	0.7	-0.74					1081	female	female
		1082	-0.11	2.17					1082	0.75	-0.14					1082	female	male
		1083	0.17	2.99					1083	0.99	1.57					1083	female	female
		1084	0.5	1.91					1084	1.03	-0.44					1084	female	female
		1085	-0.24	1.96					1085	-0.61	0.42					1085	female	female
		1086	0.64	3.07					1086	0.88	0.11					1086	female	male
		1087	-1.21	2.69					1087	-0.96	0.03					1087	female	female
		1088	-1.04	2.02					1088	-0.15	0.68					1088	female	female
		1089	0.14	2.69					1089	0.13	0.64					1089	female	male
		1090	0.82	2.33					1090	1.75	0.44					1090	female	female
		1091	-0.04	3.68					1091	-0.38	1.09					1091	female	female
		1092	1.63	2.2					1092	1.5	1.48					1092	male	female
		1093	-0.89	3.52					1093	0.59	0.12					1093	male	female
		1094	-0.39	2.58					1094	-0.88	0.39					1094	male	male
		1095	1.19	1.65					1095	1.5	2.17					1095	male	male
		1096	-2.22	2.74					1096	-0.15	1.3					1096	male	male
		1097	-1.58	3.16					1097	-1.49	2.91					1097	male	male
		1098	-1.49	1.67					1098	-0.44	0.08					1098	male	male
		1099	2.05	3.28					1099	1.08	-0.76					1099	male	female
		1100	-2.76	3.19					1100	1.46	1.29					1100	male	female
		1101	-0.16	2.7					1101	0.04	-0.12					1101	male	female
		1102	-3.34	2.34					1102	-1.36	0.81					1102	male	male
		1103	-0.68	3.1					1103	0.22	1.18					1103	male	female
		1104	0.97	2.56					1104	0.31	1.02					1104	male	female
		1105	-1.01	2.3					1105	-0.11	1.22					1105	male	male
		1106	-0.55	2.11					1106	0.01	0.84					1106	male	female
		1107	-1.61	3.14					1107	0.56	-0.43					1107	male	male
		1108	-0.29	3.17					1108	-0.42	1.4					1108	male	female
		1109	-1.81	1.85					1109	-0.51	1.7					1109	male	male
		1110	0.17	1.7					1110	0.32	2.91					1110	male	male
		1111	1.64	2.5					1111	-0.35	3.8					1111	male	male
		1112	2.13	3.74					1112	0.77	2.87					1112	male	female
		1113	1.03	1.98					1113	0.64	0.09					1113	male	male
		1114	-2.23	3.6					1114	-0.38	1.62					1114	male	male
		1115	0.53	1.71					1115	1.5	0.21					1115	male	female
		1116	0	1.53					1116	-1.5	-1.5					1116	female	female
		1117	-0.26	1.69					1117	-1.32	-0.28					1117	female	male
		1118	0.74	1.98					1118	-0.32	2.75					1118	female	female
		1119	-1.43	3.74					1119	-0.14	1.63					1119	female	male
		1120	0.25	3.05					1120	0.02	0.25					1120	female	female
		1121	-1.06	2.84					1121	-0.81	1.06					1121	female	male
		1122	-0.08	1.97					1122	-1.31	-0.14					1122	female	male
		1123	0.3	2.46					1123	1.61	0.95					1123	female	male
		1124	2.3	2.74					1124	0.97	0.67					1124	female	male
		1125	-1.79	2.3					1125	-1.46	0.65					1125	female	male
		1126	-1.64	2.44					1126	-1.04	0.6					1126	female	male
		1127	0.47	2.71					1127	0.06	1.66					1127	female	male
		1128	1.64	2.53					1128	2.24	0.71					1128	female	male
		1129	-1.38	3.68					1129	-1.57	-0.16					1129	female	female
		1130	-0.01	2.6					1130	0.36	-0.21					1130	female	female
		1131	0.9	1.9					1131	0.31	3.15					1131	female	male
		1132	-0.19	2.04					1132	1.74	-0.18					1132	female	male
		1133	-0.47	3.03					1133	-0.87	1.34					1133	female	female
		1134	2.59	2.23					1134	0.6	0.05					1134	female	female
		1135	0.7	2.02					1135	-0.41	0.56					1135	female	male
		1136	1.63	2.66					1136	0.76	1.58					1136	female	male
		1137	-1.56	2.14					1137	-0.51	0.32					1137	female	male
		1138	0.44	2.55					1138	0.59	0.41					1138	female	male
		1139	1.99	2.48					1139	-0.27	2.21					1139	female	male
		1140	-0.16	2.5					1140	-0.36	0.24					1140	female	male
		1141	1.7	2.57					1141	1.28	-0.17					1141	female	female
		1142	0.56	2.12					1142	0.65	0.43					1142	female	female
		1143	0.09	3.91					1143	-1.17	0.79					1143	female	female
		1144	-1.48	2.72					1144	-1.17	-2.49					1144	female	female
		1145	-0.8	1.44					1145	-1.16	1.64					1145	male	female
		1146	-0.8	3.21					1146	0.46	-1.36					1146	male	male
		1147	-0.41	2.04					1147	-1.24	1.42					1147	male	male
		1148	2.03	2.43					1148	1.19	0.61					1148	male	male
		1149	1.09	4.64					1149	0.34	2.5					1149	male	female
		1150	2.46	2.23					1150	2.35	1.67					1150	male	female
		1151	0.78	2.56					1151	1.91	1.15					1151	male	female
		1152	1.76	5.03					1152	-0.24	-0.15					1152	male	female
		1153	-0.91	2.47					1153	1.17	0.78					1153	male	female
		1154	0.43	2.44					1154	0.99	0.27					1154	male	male
		1155	0.63	1.85					1155	1.05	0.14					1155	male	female
		1156	0.17	2.7					1156	0.14	1.11					1156	male	female
		1157	0.06	2.58					1157	-0.33	0.12					1157	male	male
		1158	-0.54	2.39					1158	-0.52	2.09					1158	male	female
		1159	0.5	2.5					1159	1.49	0.52					1159	male	male
		1160	-0.64	3.2					1160	-1.66	-1.05					1160	male	male
		1161	1.35	2.56					1161	1.18	1.35					1161	male	female
		1162	-0.91	3.03					1162	0.26	0.25					1162	male	male
		1163	-0.5	2.43					1163	1	0.6					1163	male	female
		1164	-0.16	1.61					1164	-0.57	1.81					1164	male	female
		1165	0.1	3.26					1165	-1.65	-0.67					1165	male	female
		1166	0.09	2.26					1166	-1.99	0.38					1166	male	male
		1167	0.74	1.98					1167	-0.62	0.8					1167	male	male
		1168	-0.63	2.75					1168	0.55	1.54					1168	male	female
		1169	0.2	2.44					1169	0.5	0.86					1169	male	female
		1170	-0.35	1.78					1170	-1.69	1.3					1170	male	male
		1171	-0.07	2.65					1171	-0.53	0.34					1171	male	male
		1172	-0.07	2.31					1172	0.6	1.87					1172	female	male
		1173	-2.14	2.75					1173	-0.3	0.23					1173	female	male
		1174	-1.74	2.46					1174	-1.31	0.41					1174	female	male
		1175	-0.49	3.89					1175	0.54	-0.17					1175	female	female
		1176	-0.79	3.63					1176	-0.29	0.27					1176	female	female
		1177	-0.64	3.98					1177	1.1	1.88					1177	female	female
		1178	-1.3	2.38					1178	0.05	0.53					1178	female	female
		1179	0.25	3.56					1179	0.18	1.24					1179	female	female
		1180	-0.85	2.93					1180	-0.42	2.69					1180	male	male
		1181	-0.4	1.47					1181	0.13	1.72					1181	male	female
		1182	-0.39	2.31					1182	-0.53	2.14					1182	male	female
		1183	-0.01	2.12					1183	1.34	0.04					1183	male	male
		1184	-0.19	2.85					1184	-1.38	1.5					1184	male	female
		1185	0.02	2.2					1185	0.78	1.24					1185	male	male
		1186	-1.12	2.45					1186	-1.11	1.8					1186	male	female
		1187	0.6	2.91					1187	1.89	0.38					1187	male	male
		1188	-1.27	3.37					1188	-0.82	-0.07					1188	male	male
		1189	1.82	2.26					1189	1.05	0.26					1189	male	female
		1190	-0.32	1.92					1190	-0.05	-2.18					1190	male	female
		1191	1.33	2.75					1191	-0.42	1.75					1191	male	male
		1192		2.58					1192		1.09					1192	male	male
		1193	-1.17	3.51					1193	-1.45	0.82					1193	male	female
		1194	1.06	3.86					1194	-0.4	0.4					1194	female	male
		1195	-0.25	2.53					1195	-2.33	1.68					1195	female	female
		1196	0.13	2.36					1196	-0.6	1.53					1196	female	female
		1197	2.92	2.59					1197	1.85	0.01					1197	female	male
		1198	2.64	1.86					1198	0.9	-1.65					1198	female	male
		1199	-1.82	2.64					1199	1.01	-0.1					1199	female	female
		1200	0.86	1.98					1200	0.25	1.7					1200	male	female
		1201		2.19					1201		0.01					1201	female	female
		1202	-0.91	2.41					1202	1.77	1.28					1202	female	male
		1203	1.84	2.4					1203	-0.88	1.83					1203	female	female
		1204	0.41	1.93					1204	-2.47	0.41					1204	female	male
		1205	-0.86	2.22					1205	-2.1	1.34					1205	female	female
		1206	0.66	2.1					1206	-1.72	2.03					1206	female	male
		1207	0.77	2.75					1207	0.63	0.38					1207	female	female
		1208	1.16	2.03					1208	-0.52	0.74					1208	female	female
		1209	1.3	2.34					1209	0.2	-0.55					1209	male	male
		1210	-1.29	3.76					1210	-0.71	1.96					1210	male	male
		1211	1.15	1.94					1211	0.24	-0.87					1211	male	male
		1212	-1.05	2.33					1212	-2.43	3.65					1212	male	male
		1213	-1.76	2.45					1213	-2.49	1.73					1213	male	female
		1214	-1.52	3.19					1214	-0.64	0.03					1214	male	male
		1215	0.65	2.39					1215	0.45	1.09					1215	male	male
		1216	-1.1	3.01					1216	-2.02	-0.22					1216	male	male
		1217	-0.18	2.02					1217	1.58	1.01					1217	male	male
		1218	-1.39	2.67					1218	-0.58	0.78					1218	male	male
		1219	1.97	2.25					1219	0.41	1.47					1219	male	female
		1220	-0.21	3.2					1220	-0.28	0.78					1220	male	female
		1221	1.91	3.58					1221	1.41	2.34					1221	male	female
		1222	-0.16	1.91					1222	0.61	-0.89					1222	male	female
		1223	0.4	2.16					1223	-2.4	0.82					1223	male	female
		1224	1.45	2.29					1224	2.22	0.01					1224	male	male
		1225	-1.3	2.56					1225	-0.78	2.05					1225	male	male
		1226	0.04	2.95					1226	1.32	0.68					1226	male	male
		1227	-0.55	3.04					1227	0.31	-0.28					1227	male	male
		1228	0.3	1.27					1228	1.04	-1.11					1228	male	male
		1229	-1.51	2.67					1229	-2.31	-1.84					1229	male	male
		1230	0.95	3.15					1230	0.33	1.45					1230	male	male
		1231	-0.78	2.31					1231	-0.03	0.23					1231	male	male
		1232	-1.2	1.97					1232	0.6	0.92					1232	male	female
		1233	-0.19	2.51					1233	-0.87	-0.92					1233	male	female
		1234	-0.49	2.91					1234	-1.32	2.28					1234	female	female
		1235	-0.23	1.38					1235	-1.59	1.11					1235	female	male
		1236	1.28	1.78					1236	0.76	2.33					1236	female	male
		1237	1.25	3.83					1237	0.09	1.43					1237	female	female
		1238	1.55	1.76					1238	-0.04	-0.72					1238	female	male
		1239	-0.2	2.83					1239	-0.68	1.94					1239	female	male
		1240	-0.4	1.58					1240	1.14	-0.33					1240	female	female
		1241	1.53	3.02					1241	-1.43	0.7					1241	female	male
		1242	-1.7	3					1242	1.92	0.24					1242	female	male
		1243	-1.39	2.24					1243	0.01	0.54					1243	female	male
		1244	-0.23	2.09					1244	0.38	0.34					1244	female	female
		1245	-0.3	2.02					1245	0.43	0.08					1245	female	female
		1246	1.44	2.96					1246	-1.97	0.54					1246	female	male
		1247	0.79	3.59					1247	-0.62	-0.09					1247	female	female
		1248	1.36	4.55					1248	0.49	-0.2					1248	female	female
		1249	-0.55	3.3					1249	-0.53	-1.1					1249	female	female
		1250	-1.15	2.84					1250	-3.61	0.33					1250	male	female
		1251	0.38	2.37					1251	-1.45	0.16					1251	male	female
		1252	-1.05	2.26					1252	-1.63	-0.52					1252	male	male
		1253	-0.43	2.64					1253	-0.04	0.75					1253	male	female
		1254	0.04	2.98					1254	0.56	2.18					1254	male	male
		1255	-0.54	1.68					1255	-2.74	-0.77					1255	male	male
		1256	0.4	2.67					1256	-0.17	0.11					1256	male	male
		1257	-0.62	2.7					1257	1.75	2.23					1257	male	female
		1258	1.67	2.416					1258	-0.19	0.543					1258	male	male
		1259	-0.54	2.98					1259	1.75	1.02					1259	male	female
		1260	-0.64	3.61					1260	-2.7	0.99					1260	male	female
		1261	-0.24	2.94					1261	0.7	1.93					1261	male	female
		1262	1.08	2.5					1262	-0.25	0.39					1262	male	female
		1263	0.52	2.69					1263	-0.24	0.72					1263	male	female
		1264	-0.72	1.99					1264	0.02	-1.83					1264	male	female
		1265	0.7	2.63					1265	1.51	1.55					1265	male	male
		1266	1.44	2.38					1266	0.3	1.91					1266	male	male
		1267	1.06	3.77					1267	-0.35	0.8					1267	male	male
		1268	0.97	3.21					1268	-1.1	1.82					1268	female	male
		1269	0.18	2.47					1269	-0.04	1.62					1269	female	male
		1270	-0.48	2.03					1270	0.39	-0.01					1270	female	male
		1271	0.54	3.14					1271	-1.13	1.12					1271	female	female
		1272	-0.14	3.2					1272	-2.71	1.44					1272	male	female
		1273	-0.05	2.01					1273	-1.71	1.96					1273	male	female
		1274	-0.48	2.05					1274	0.37	-0.67					1274	male	male
		1275	3.75	2.36					1275	0.46	0.54					1275	female	male
		1276	1.61	3.89					1276	-0.11	0.54					1276	female	female
		1277	2.46	1.98					1277	1.7	3					1277	female	male
		1278	1.93	4.01					1278	0.06	-0.68					1278	female	female
		1279	2.02	2.99					1279	-0.12	2.72					1279	female	male
		1280	2.31	2.2					1280	0.15	1.19					1280	female	female
		1281	-0.42	2.32					1281	0.26	0.23					1281	female	female
		1282	0.27	2.13					1282	0.27	3.93					1282	female	male
		1283	1.55	3.74					1283	0.71	0.59					1283	female	male
		1284	3.27	3.16					1284	1.92	0.67					1284	female	female
		1285	2.46	1.94					1285	0.61	-1.05					1285	female	male
		1286	3.03	2.54					1286	2.55	-0.17					1286	female	female
		1287	2.53	1.97					1287	0.76	0.02					1287	female	male
		1288	1.66	2.81					1288	1.16	0.48					1288	female	male
		1289	-1.38	1.61					1289	-0.72	2.96					1289	female	female
		1290	3.33	2.75					1290	3.59	1.04					1290	female	male
		1291	2.49	2.08					1291	1.46	-0.12					1291	female	male
		1292	2.3	2.39					1292	1.01	-1.95					1292	female	male
		1293	-0.86	3.19					1293	-1.32	-0.33					1293	female	female
		1294	-0.76	2.54					1294	-0.32	2.1					1294	female	male
		1295	1.96	2.23					1295	-0.33	2.29					1295	female	male
		1296	2.59	2.79					1296	1.09	0.43					1296	female	male
		1297	-0.13	2.18					1297	0.9	1.08					1297	female	female
		1298	0.92	3.03					1298	2.45	2.54					1298	female	male
		1299	0.65	3.05					1299	1.35	0.31					1299	female	female
		1300	0.42	2.35					1300	1.1	2.89					1300	female	female
		1301	1.86	3.01					1301	1.71	1.02					1301	female	male
		1302	-1.13	3.83					1302	0.49	3.44					1302	female	female
		1303	-1	1.91					1303	0.09	0.37					1303	female	female
		1304	-0.87	3.43					1304	0.06	0.47					1304	female	female
		1305	-0.77	2.21					1305	-0.37	0.26					1305	female	male
		1306	2.4	2.62					1306	1.19	1.68					1306	female	female
		1307	0.66	2.24					1307	0.08	2.24					1307	female	female
		1308	-0.01	2.16					1308	0.5	2.39					1308	female	male
		1309	0.2	2.43					1309	-0.38	0.69					1309	female	female
		1310	-0.73	1.66					1310	1.26	1.3					1310	female	female
		1311	0.96	3.16					1311	-1.31	0.88					1311	female	male
		1312	-0.71	2.41					1312	1.86	0.14					1312	female	male
		1313	-1.61	2.31					1313	1.3	0.09					1313	female	male
		1314	-0.84	2.54					1314	0.65	0.83					1314	female	male
		1315	1.89	2.46					1315	0.34	0.16					1315	female	female
		1316	0.36	3.4					1316	1.56	3.51					1316	female	male
		1317	2.42	2.73					1317	2.53	0.03					1317	female	female
		1318	0.08	2.45					1318	0.96	2.48					1318	female	female
		1319	-1.12	2.77					1319	-0.34	1.19					1319	female	male
		1320	-1	2.39					1320	-0.2	0.2					1320	female	female
		1321	-0.15	2.04					1321	1.54	0.42					1321	female	female
		1322	0.57	1.83					1322	-0.32	0.61					1322	female	female
		1323	-0.13	2.11					1323	1.27	0.5					1323	female	male
		1324	2.23	2.36					1324	-1.07	1.06					1324	female	female
		1325	2.07	2.18					1325	-0.3	1.82					1325	male	female
		1326	2.35	3.02					1326	0.14	0.08					1326	male	female
		1327	-0.96	2.21					1327	-0.14	1.43					1327	male	male
		1328	2.71	2.49					1328	-1.06	0.36					1328	male	female
		1329	-0.39	1.59					1329	-1	-0.69					1329	male	male
		1330	2.42	2.34					1330	0.16	0.4					1330	male	female
		1331	0.43	2.67					1331	0.13	2.25					1331	male	female
		1332	2.61	2					1332	1.26	0.77					1332	male	female
		1333	2.38	1.32					1333	1.52	0.55					1333	male	female
		1334	2.01	2.66					1334	0.74	1.24					1334	male	female
		1335	-1.17	2.11					1335	-0.58	1.67					1335	male	male
		1336	1.96	3.36					1336	0.26	-1.44					1336	male	female
		1337	1.63	3.23					1337	-1.32	-0.16					1337	male	female
		1338	-1.55	2.55					1338	0.08	2.1					1338	male	male
		1339	2.07	1.84					1339	1.22	-0.22					1339	male	male
		1340	0.09	2.75					1340	-0.11	1.28					1340	male	male
		1341	2.71	2.21					1341	0.92	-0.17					1341	male	male
		1342	0.35	1.93					1342	0.37	-0.82					1342	male	male
		1343	-1.1	2.38					1343	-0.47	1.77					1343	male	female
		1344	-0.92	2.75					1344	-0.22	-0.33					1344	male	male
		1345	-1.52	2.7					1345	-0.7	1.31					1345	male	female
		1346	2.56	2.46					1346	0.85	1.18					1346	male	female
		1347	0.59	1.99					1347	0.14	-1.41					1347	male	male
		1348	2.29	2.38					1348	1.78	2.13					1348	male	male
		1349	0.22	2.19					1349	1.38	0.86					1349	male	female
		1350	1.85	2.79					1350	0.8	0.64					1350	male	female
		1351	2.1	2.37					1351	0.74	1.59					1351	male	female
		1352	0.93	3.15					1352	0.17	1.22					1352	male	male
		1353	1.46	2.32					1353	2.53	-0.88					1353	male	male
		1354	-0.43	4.21					1354	0.07	1.6					1354	male	male
		1355	0.18	3.91					1355	-0.83	-0.57					1355	male	female
		1356	0.11	3.18					1356	-0.65	0.33					1356	male	male
		1357	-0.25	2.9					1357	-0.86	2.45					1357	male	male
		1358	2.29	2.21					1358	1.25	1.99					1358	male	male
		1359	3.01	2.48					1359	-0.61	0.93					1359	male	male
		1360	0.34	2.79					1360	1.17	2.19					1360	male	female
		1361	-1.36	2.54					1361	1.24	1.57					1361	male	male
		1362	-0.12	2.02					1362	-0.19	1.14					1362	male	female
		1363	-0.24	2.42					1363	-0.7	1.04					1363	male	female
		1364	-0.94	2.96					1364	0.36	1.03					1364	male	female
		1365	0.35	2.63					1365	-1.19	1.12					1365	male	female
		1366	0.2	2.76					1366	-1.47	0.66					1366	male	male
		1367	0.19	1.64					1367	-1.16	1.05					1367	male	male
		1368	1.34	2.83					1368	1.06	-0.12					1368	male	female
		1369	2.13	3.86					1369	1.25	-0.47					1369	male	male
		1370	-0.65	1.86					1370	-1.12	2.15					1370	male	male
		1371	-0.1	2.69					1371	-0.21	0.36					1371	male	male
		1372	0.01	2.08					1372	-0.08	0.18					1372	male	female
		1373	-0.64	1.98					1373	-0.52	-1.36					1373	male	female
		1374	0.54	2.83					1374	0.25	-0.12					1374	male	male
		1375	2.2	2.7					1375	-1	-0.3					1375	male	female
		1376	-0.27	2.28					1376	0.77	2					1376	female	female
		1377	2.02	3.71					1377	0.91	-0.37					1377	female	female
		1378	-0.42	2.5					1378	0.05	1.33					1378	female	female
		1379	0.94	1.85					1379	0.15	1.1					1379	female	female
		1380	2.61	3.21					1380	0.58	2.03					1380	female	male
		1381	2.25	3.57					1381	0.81	1.88					1381	female	female
		1382	2.84	2.56					1382	1.1	1.34					1382	female	male
		1383	1.77	3.37					1383	1.92	1.04					1383	female	male
		1384	2.12	2.35					1384	-0.24	1.96					1384	female	female
		1385	3.09	2.41					1385	-0.69	1.78					1385	female	male
		1386	2.02	2.48					1386	-0.02	1.8					1386	female	male
		1387	2.32	3.44					1387	1.05	3.46					1387	female	male
		1388	2.12	2.58					1388	0.69	1.7					1388	female	female
		1389	3.17	2.56					1389	1.26	2.52					1389	female	male
		1390	-1.27	2.2					1390	0.39	-0.29					1390	female	female
		1391	-0.82	2.48					1391	-0.07	-0.03					1391	female	male
		1392	1.84	1.81					1392	2.43	1.38					1392	female	male
		1393	-1.35	1.86					1393	0.57	0.76					1393	female	male
		1394	0.74	2.47					1394	1.82	0.37					1394	female	female
		1395	1.75	3.27					1395	-1.4	-0.42					1395	female	female
		1396	2.13	3.98					1396	0.81	-1					1396	female	female
		1397	2.45	3					1397	2.93	1					1397	female	male
		1398	1.88	3.14					1398	2.84	1.91					1398	female	male
		1399	2.25	2.26					1399	0.4	-0.32					1399	female	male
		1400	2.36	2.75					1400	1.06	0.91					1400	female	female
		1401	2	2.28					1401	1.37	1.22					1401	female	male
		1402	2.29	2.37					1402	-0.25	3.15					1402	female	male
		1403	2.26	4.26					1403	1.25	-1.09					1403	female	male
		1404	2.08	2.02					1404	1.39	3.35					1404	female	male
		1405	3.02	3.23					1405	-1.09	1.03					1405	female	male
		1406	2.19	3.25					1406	0.36	0.85					1406	female	male
		1407	3.39	1.79					1407	1.93	-1.05					1407	female	female
		1408	2.87	2.58					1408	-1.26	0.7					1408	female	female
		1409	2.57	2.4					1409	1.88	0.24					1409	female	male
		1410	3.31	3.13					1410	0.31	-0.05					1410	female	male
		1411	1.76	2.58					1411	1.29	2.19					1411	female	male
		1412	3.13	2					1412	1.32	0.93					1412	female	male
		1413	1.5	2.28					1413	0.29	1.93					1413	female	male
		1414	1.01	2.14					1414	0.15	1.5					1414	female	male
		1415	2.11	3.26					1415	2.1	1.2					1415	female	female
		1416	2.21	2.54					1416	-0.76	0.47					1416	female	male
		1417	3.02	1.78					1417	-1.55	0.74					1417	female	male
		1418	2.84	2.71					1418	2.28	1.88					1418	female	male
		1419	2.7	2.32					1419	1.17	1.33					1419	female	male
		1420	2.76	2.53					1420	1.18	0.76					1420	female	male
		1421	2.23	2.48					1421	-0.1	0.42					1421	female	female
		1422	2.26	2.05					1422	0.56	2.58					1422	female	female
		1423	2.75	2.85					1423	1.8	1.78					1423	female	female
		1424	1.94	2.65					1424	1.59	1.74					1424	female	female
		1425	2.52	1.95					1425	1.5	1.14					1425	female	male
		1426	0.37	2.27					1426	1.94	2.94					1426	male	male
		1427	2.44	2.38					1427	1.99	1.07					1427	male	female
		1428	2.15	2.33					1428	0.71	1.7					1428	male	male
		1429	2.26	2.8					1429	0.81	1.21					1429	male	male
		1430	2.22	3.53					1430	0.89	-0.6					1430	male	male
		1431	3.84	3.26					1431	2.61	0.51					1431	male	male
		1432	2.23	2.95					1432	0.16	2.07					1432	male	male
		1433	2.69	3.01					1433	3.44	1.4					1433	male	female
		1434	2.97	2.1					1434	1.58	0.61					1434	male	female
		1435	3.31	3.66					1435	-0.71	1.07					1435	male	male
		1436	2.52	2.1					1436	0.65	0.16					1436	male	male
		1437	3.83	2.99					1437	-0.92	1.25					1437	male	male
		1438	2.12	3.32					1438	0.48	0.53					1438	male	female
		1439	3.19	2.36					1439	0.46	0.79					1439	male	male
		1440	2.39	1.78					1440	1.08	-0.06					1440	male	male
		1441	2.54	2.36					1441	1.65	0.68					1441	male	female
		1442	2.46	2.67					1442	1.06	-0.36					1442	male	female
		1443	2.68	2.53					1443	2.32	0.41					1443	male	female
		1444	2.91	2.71					1444	1.82	0.05					1444	female	male
		1445	2.56	2.11					1445	-0.48	-0.18					1445	male	male
		1446	3.33	2.83					1446	0.93	2.27					1446	male	female
		1447	2.19	2.55					1447	0.87	0.34					1447	male	male
		1448	-3.7	2.43					1448	-0.82	-0.03					1448	female	male
		1449	-3.14	2.61					1449	0.45	1.52					1449	female	male
		1450	-3.03	2.89					1450	2.58	0.31					1450	female	female
		1451	-2.42	3.02					1451	-1.22	0.96					1451	female	male
		1452	-2.04	2.88					1452	1.35	0.89					1452	male	male
		1453	-1.98	1.97					1453	-1.04	2.86					1453	female	male
		1454	-1.95	2.48					1454	-0.54	1.43					1454	female	male
		1455	-1.87	1.87					1455	-0.36	0.31					1455	female	male
		1456	-1.81	1.69					1456	0.05	-0.44					1456	male	female
		1457	-1.8	2.87					1457	-0.59	1.93					1457	female	male
		1458	-1.77	2.56					1458	-0.47	0.07					1458	male	male
		1459	-1.73	3.19					1459	-1.61	-1.04					1459	female	female
		1460	-1.73	2.83					1460	-0.02	-1					1460	male	female
		1461	-1.73	2.4					1461	-0.93	1.3					1461	male	female
		1462	-1.67	2.28					1462	0.2	1.88					1462	female	male
		1463	-1.64	2.74					1463	1.67	0.51					1463	female	male
		1464	-1.62	2.39					1464	0.32	0.85					1464	female	female
		1465	-1.53	2.39					1465	-0.25	0.23					1465	female	female
		1466	-1.46	2.32					1466	-0.25	2.61					1466	male	male
		1467	-1.44	2.94					1467	-0.18	1.01					1467	male	male
		1468	-1.4	2.37					1468	-1.63	-0.96					1468	female	female
		1469	-1.38	3.05					1469	-0.47	1.55					1469	male	female
		1470	-1.38	2.32					1470	-0.48	1.07					1470	female	male
		1471	-1.36	2.31					1471	0.7	0.24					1471	female	male
		1472	-1.34	2.53					1472	0.13	0.75					1472	female	male
		1473	-1.32	2.33					1473	-0.36	0.92					1473	male	female
		1474	-1.3	2.75					1474	-0.14	-0.16					1474	female	male
		1475	-1.3	2.14					1475	1.47	-0.77					1475	male	female
		1476	-1.28	4.21					1476	-1.05	0.88					1476	male	female
		1477	-1.27	3.31					1477	1.81	1.75					1477	male	female
		1478	-1.27	1.45					1478	-0.25	0.55					1478	male	female
		1479	-1.26	2.09					1479	-0.59	0.16					1479	female	male
		1480	-1.24	2.72					1480	-1.18	1.19					1480	female	male
		1481	-1.21	4.47					1481	-0.23	1.67					1481	female	female
		1482	-1.2	3.12					1482	-0.7	1.77					1482	male	female
		1483	-1.2	3.14					1483	1.01	1.49					1483	male	male
		1484	-1.17	3.53					1484	-0.02	0.12					1484	male	female
		1485	-1.14	2.8					1485	-2.13	0.5					1485	female	female
		1486	-1.12	2.66					1486	2.04	-1.52					1486	male	female
		1487	-1.09	2.16					1487	-0.02	-0.22					1487	female	male
		1488	-1.08	2.69					1488	-0.59	-0.14					1488	female	male
		1489	-1.08	2.96					1489	0.44	1.9					1489	male	female
		1490	-1	2.66					1490	-0.47	1.27					1490	male	male
		1491	-0.97	3.11					1491	-0.59	0.54					1491	male	female
		1492	-0.95	2.73					1492	-1.04	1.58					1492	female	female
		1493	-0.95	3.07					1493	0.17	1.13					1493	male	male
		1494	-0.95	3.74					1494	0.1	-0.29					1494	male	female
		1495	-0.94	1.87					1495	-0.93	1.34					1495	male	male
		1496	-0.93	2.09					1496	1.13	2.09					1496	male	male
		1497	-0.91	2.92					1497	-0.25	1.26					1497	male	male
		1498	-0.9	2.59					1498	-0.14	0.78					1498	female	male
		1499	-0.89	2.68					1499	0.09	1.44					1499	female	male
		1500	-0.89	1.84					1500	0.99	0.25					1500	female	male
		1501	-0.88	2.73					1501	-1.07	1.95					1501	male	female
		1502	-0.87	2.79					1502	-0.09	0.78					1502	female	male
		1503	-0.86	2.7					1503	0.66	1.4					1503	female	male
		1504	-0.85	2.82					1504	0.9	1.23					1504	male	male
		1505	-0.85	2.19					1505	-0.93	-0.57					1505	male	female
		1506	-0.84	4.47					1506	-1.72	-0.41					1506	female	male
		1507	-0.83	2.62					1507	-0.02	2.02					1507	male	male
		1508	-0.82	3.51					1508	0.47	-0.07					1508	female	female
		1509	-0.82	2.91					1509	-0.36	2.42					1509	female	female
		1510	-0.8	2.73					1510	0.78	1.57					1510	male	male
		1511	-0.8	1.96					1511	0.03	0.55					1511	male	female
		1512	-0.8	2.08					1512	0.55	0.38					1512	male	female
		1513	-0.79	2.97					1513	0.33	0.4					1513	male	male
		1514	-0.78	3.47					1514	-1.04	0.18					1514	female	male
		1515	-0.77	2.06					1515	-0.97	-0.21					1515	female	female
		1516	-0.77	2.64					1516	0.34	-0.84					1516	female	male
		1517	-0.76	2.26					1517	0.67	-0.16					1517	male	male
		1518	-0.75	2.41					1518	0.21	-1.29					1518	male	female
		1519	-0.75	2.23					1519	0.21	1.3					1519	male	female
		1520	-0.75	3.03					1520	0.44	1.11					1520	male	female
		1521	-0.75	2.39					1521	0.77	0.52					1521	female	male
		1522	-0.75	3.94					1522	0.7	0.3					1522	female	male
		1523	-0.74	2.84					1523	0.09	3.67					1523	female	male
		1524	-0.73	2.61					1524	1.9	1.2					1524	female	female
		1525	-0.73	2.28					1525	0.49	0.77					1525	male	male
		1526	-0.7	3.11					1526	0.9	2.57					1526	male	male
		1527	-0.69	1.98					1527	-1.95	1.73					1527	female	male
		1528	-0.67	2.67					1528	-0.09	1.59					1528	male	male
		1529	-0.67	3.98					1529	-0.93	-0.4					1529	male	female
		1530	-0.67	3					1530	0.32	-0.17					1530	female	female
		1531	-0.67	2.37					1531	-0.91	0.2					1531	female	male
		1532	-0.67	2.87					1532	-0.7	0.28					1532	male	female
		1533	-0.66	1.75					1533	-1.72	-1.46					1533	female	female
		1534	-0.66	2.54					1534	0.78	1.76					1534	male	female
		1535	-0.64	2.82					1535	0.55	2.9					1535	male	female
		1536	-0.63	3.54					1536	-0.41	1.64					1536	female	male
		1537	-0.63	2.97					1537	-1.27	1.81					1537	female	female
		1538	-0.63	2.66					1538	-0.2	-0.41					1538	male	male
		1539	-0.62	2.96					1539	0.46	-0.7					1539	male	female
		1540	-0.62	2.96					1540	-0.13	-0.21					1540	male	female
		1541	-0.62	2.1					1541	-1.04	2.77					1541	female	female
		1542	-0.62	2.65					1542	2.13	1.42					1542	female	male
		1543	-0.61	2.76					1543	0.3	0.13					1543	male	female
		1544	-0.61	2.41					1544	2.15	-0.74					1544	male	female
		1545	-0.61	3.62					1545	-0.66	3.82					1545	female	female
		1546	-0.61	2.11					1546	-0.82	0.9					1546	female	male
		1547	-0.6	5.25					1547	1.58	2.52					1547	male	female
		1548	-0.59	3.1					1548	0.09	-0.53					1548	female	female
		1549	-0.59	2.92					1549	-0.93	1.98					1549	male	female
		1550	-0.59	2.51					1550	0.28	1.18					1550	male	male
		1551	-0.59	2.61					1551	-0.25	1.03					1551	male	female
		1552	-0.59	3.31					1552	-0.7	2.72					1552	male	female
		1553	-0.58	2.74					1553	-1.72	0.73					1553	female	male
		1554	-0.58	3.97					1554	0.29	3.11					1554	female	male
		1555	-0.57	2.72					1555	-0.54	1.33					1555	female	male
		1556	-0.56	2.48					1556	-0.2	-0.59					1556	male	male
		1557	-0.55	2.93					1557	-0.59	0.78					1557	male	male
		1558	-0.55	2.23					1558	0.9	-0.66					1558	male	female
		1559	-0.55	2.91					1559	-0.57	1.56					1559	female	male
		1560	-0.53	2.83					1560	0.32	1.55					1560	female	male
		1561	-0.52	3.11					1561	-1.23	0.85					1561	male	male
		1562	-0.52	2.42					1562	0.21	0.7					1562	male	female
		1563	-0.51	2.91					1563	-1.16	-0.68					1563	male	female
		1564	-0.51	3					1564	-0.25	-0.47					1564	male	female
		1565	-0.51	2.4					1565	-0.7	1.48					1565	male	male
		1566	-0.51	1.96					1566	1.9	2.51					1566	male	female
		1567	-0.5	1.9					1567	0.55	0.2					1567	male	male
		1568	-0.48	2.07					1568	0.77	1.46					1568	female	male
		1569	-0.47	2.93					1569	0.54	0.58					1569	female	male
		1570	-0.47	2.7					1570	-0.36	-0.2					1570	male	male
		1571	-0.46	2.11					1571	-0.14	1.11					1571	female	female
		1572	-0.45	2.74					1572	1.01	1.51					1572	male	male
		1573	-0.45	2.37					1573	-0.36	-1.7					1573	female	female
		1574	-0.45	3.25					1574	0.16	0.81					1574	female	female
		1575	-0.44	2.92					1575	-1.06	-0.13					1575	female	female
		1576	-0.42	2.5					1576	-0.7	1.05					1576	male	male
		1577	-0.42	2.34					1577	-0.93	0.39					1577	male	male
		1578	-0.42	2.76					1578	0.33	1.11					1578	male	male
		1579	-0.42	2.57					1579	1.81	-0.76					1579	male	male
		1580	-0.41	2.32					1580	-0.18	2.37					1580	female	male
		1581	-0.41	2.38					1581	0.77	1.49					1581	female	female
		1582	-0.4	2.68					1582	-0.34	0.8					1582	female	male
		1583	-0.37	2.81					1583	0.71	0.55					1583	male	female
		1584	-0.36	2.62					1584	-0.02	-1.42					1584	male	male
		1585	-0.35	1.82					1585	-0.25	0.51					1585	male	male
		1586	-0.35	3.14					1586	-0.25	-0.32					1586	male	female
		1587	-0.34	2.31					1587	0.54	1.93					1587	female	female
		1588	-0.34	2.68					1588	0.54	0.08					1588	female	female
		1589	-0.33	2.63					1589	-1.25	2.11					1589	male	female
		1590	-0.32	2.05					1590	0.02	-0.22					1590	female	male
		1591	-0.31	2.63					1591	2.04	2.01					1591	male	female
		1592	-0.31	2.78					1592	-0.59	0.57					1592	female	male
		1593	-0.31	2.95					1593	-0.59	0.43					1593	female	male
		1594	-0.31	2.84					1594	-0.82	3.08					1594	female	female
		1595	-0.3	2.02					1595	-0.3	-0.33					1595	female	female
		1596	-0.3	2.41					1596	-0.75	0.99					1596	male	female
		1597	-0.28	2.36					1597	-1.85	-0.43					1597	male	female
		1598	-0.28	2.56					1598	-0.25	1.41					1598	male	male
		1599	-0.27	2.71					1599	1.17	-2.23					1599	male	female
		1600	-0.27	3.01					1600	0.9	1.05					1600	male	male
		1601	-0.27	2.77					1601	0.54	0.94					1601	female	male
		1602	-0.27	2.42					1602	-1.55	0.66					1602	male	male
		1603	-0.26	3.9					1603	1.45	1.99					1603	female	female
		1604	-0.26	2.5					1604	2.26	-0.05					1604	female	male
		1605	-0.26	4.1					1605	0.67	0.14					1605	male	female
		1606	-0.26	2.86					1606	0.88	-0.78					1606	female	male
		1607	-0.25	1.83					1607	-2.03	3.01					1607	male	male
		1608	-0.25	3.47					1608	0.23	-1.24					1608	male	female
		1609	-0.25	1.94					1609	1.01	1.45					1609	male	female
		1610	-0.25	2.03					1610	0.09	0.5					1610	female	male
		1611	-0.24	1.81					1611	-1.96	0.1					1611	male	male
		1612	-0.24	2.61					1612	-0.36	2.09					1612	female	male
		1613	-0.23	2.56					1613	0.14	-0.28					1613	male	male
		1614	-0.23	2.51					1614	-1.5	-0.71					1614	male	female
		1615	-0.22	3.37					1615	-0.09	0.03					1615	female	female
		1616	-0.22	2.66					1616	0.77	1.83					1616	female	male
		1617	-0.22	4.09					1617	-0.02	1.93					1617	male	female
		1618	-0.21	2.31					1618	0.05	0.32					1618	male	male
		1619	-0.2	3.68					1619	-1.07	0.69					1619	male	male
		1620	-0.19	2.1					1620	-0.63	0.41					1620	male	male
		1621	-0.18	2.85					1621	0.09	1.61					1621	female	male
		1622	-0.18	2.65					1622	1.35	1.98					1622	male	male
		1623	-0.18	2.85					1623	1.08	1.3					1623	male	female
		1624	-0.17	2.75					1624	0.37	1.81					1624	male	male
		1625	-0.17	2.52					1625	-0.13	2.46					1625	male	female
		1626	-0.17	2.17					1626	1.26	-0.19					1626	male	female
		1627	-0.16	2.58					1627	-1.27	2.01					1627	female	male
		1628	-0.16	2.56					1628	-0.3	0.92					1628	female	male
		1629	-0.16	3.1					1629	-1.11	1.11					1629	male	female
		1630	-0.16	2.24					1630	-0.59	0.62					1630	male	male
		1631	-0.16	1.89					1631	0.21	-0.82					1631	male	male
		1632	-0.16	4.2					1632	0.2	0.46					1632	female	male
		1633	-0.15	2.77					1633	2.84	-1.16					1633	male	female
		1634	-0.14	2.59					1634	-0.25	-0.16					1634	female	male
		1635	-0.13	2.01					1635	-0.48	3.33					1635	female	male
		1636	-0.12	2.74					1636	0.02	0.37					1636	female	female
		1637	-0.1	2.22					1637	0.58	-0.48					1637	male	male
		1638	-0.1	2.24					1638	-0.36	1.66					1638	female	female
		1639	-0.09	2					1639	-0.82	0.34					1639	female	male
		1640	-0.09	2.05					1640	0.21	-1.24					1640	male	female
		1641	-0.09	3.69					1641	0.21	2.51					1641	male	female
		1642	-0.08	3.23					1642	-0.91	3.24					1642	female	female
		1643	-0.08	3.15					1643	-0.02	1.36					1643	female	female
		1644	-0.06	2.98					1644	-0.41	-2.31					1644	female	male
		1645	-0.04	1.76					1645	0.43	1.61					1645	female	female
		1646	-0.04	1.61					1646	-0.14	1.19					1646	female	female
		1647	-0.04	2.49					1647	-0.07	0.39					1647	female	male
		1648	-0.03	2.96					1648	-0.88	0.98					1648	female	female
		1649	-0.03	2.69					1649	-1.39	1.79					1649	male	female
		1650	-0.02	2.87					1650	-0.82	2.09					1650	female	male
		1651	-0.02	2.96					1651	1.45	1.39					1651	male	male
		1652	-0.02	2.23					1652	1.17	-0.53					1652	male	male
		1653	-0.01	2.95					1653	-0.02	0.45					1653	male	male
		1654	0	1.87					1654	0.32	0.86					1654	female	female
		1655	0.01	2.95					1655	1.22	0.35					1655	male	male
		1656	0.01	2.59					1656	1.01	1.9					1656	male	female
		1657	0.01	2.36					1657	1.01	0.53					1657	male	male
		1658	0.01	3.99					1658	0.99	0.97					1658	female	female
		1659	0.01	2.24					1659	-0.47	2.13					1659	male	male
		1660	0.01	2.47					1660	-0.47	2.4					1660	male	male
		1661	0.03	3.5					1661	-0.36	-0.64					1661	female	male
		1662	0.03	3.05					1662	0.13	2.34					1662	female	female
		1663	0.04	3.44					1663	1.9	-1.08					1663	male	female
		1664	0.04	2.8					1664	0.21	1.27					1664	male	male
		1665	0.04	2.74					1665	1.63	1.29					1665	female	male
		1666	0.04	1.82					1666	1.22	2.33					1666	female	female
		1667	0.05	2.3					1667	-1.27	-0.52					1667	female	female
		1668	0.05	2.82					1668	0.18	0.74					1668	female	female
		1669	0.05	2.43					1669	-0.32	0.77					1669	female	male
		1670	0.06	2.42					1670	-0.66	1.35					1670	male	female
		1671	0.06	2.22					1671	2.09	0.5					1671	male	male
		1672	0.06	2.89					1672	-0.09	1.68					1672	male	male
		1673	0.06	2.9					1673	0.38	0.12					1673	female	male
		1674	0.06	2.58					1674	1.35	1.6					1674	male	male
		1675	0.06	1.93					1675	0.93	0.81					1675	female	female
		1676	0.07	2.92					1676	-0.25	2.1					1676	male	male
		1677	0.07	2.94					1677	0.46	0.42					1677	male	female
		1678	0.09	3.5					1678	1.13	1.33					1678	male	female
		1679	0.1	3.17					1679	-0.59	-0.58					1679	female	female
		1680	0.12	2.87					1680	-1.39	-0.95					1680	male	male
		1681	0.12	2.03					1681	-0.02	2.06					1681	male	female
		1682	0.12	2.62					1682	0.66	-0.32					1682	female	female
		1683	0.12	3.66					1683	-0.91	1.39					1683	female	female
		1684	0.12	2.99					1684	-1.49	1.75					1684	female	male
		1685	0.12	2.29					1685	0.59	0.6					1685	female	female
		1686	0.13	2.51					1686	0.09	1.73					1686	female	female
		1687	0.16	2.3					1687	1.22	0.98					1687	female	male
		1688	0.17	3.01					1688	0.21	1.1					1688	male	female
		1689	0.18	3.44					1689	-0.82	-0.39					1689	female	male
		1690	0.18	2.95					1690	-0.82	1.06					1690	female	female
		1691	0.18	2.57					1691	-0.25	-0.07					1691	female	male
		1692	0.19	2.65					1692	0.02	-2.23					1692	female	female
		1693	0.19	3.88					1693	0.33	-0.69					1693	male	female
		1694	0.19	2.55					1694	0.39	1.51					1694	male	male
		1695	0.19	2.08					1695	0.67	-0.07					1695	male	male
		1696	0.21	3.04					1696	-0.31	0.67					1696	male	female
		1697	0.21	2.72					1697	0.44	2.29					1697	male	female
		1698	0.21	2.38					1698	0.1	-0.13					1698	male	male
		1699	0.22	1.69					1699	0.47	-1.39					1699	female	male
		1700	0.22	2.51					1700	0.54	1.54					1700	female	male
		1701	0.23	2.19					1701	1.81	0.55					1701	male	male
		1702	0.23	3.06					1702	0.83	2.04					1702	male	male
		1703	0.23	1.47					1703	0.28	0.49					1703	male	male
		1704	0.24	3.54					1704	-0.25	3.44					1704	female	female
		1705	0.25	2.27					1705	-0.29	-0.36					1705	male	male
		1706	0.25	2.39					1706	1.4	2.29					1706	male	female
		1707	0.25	2.56					1707	-1.53	1.39					1707	male	male
		1708	0.26	2.18					1708	2.33	1.51					1708	female	female
		1709	0.26	3.06					1709	0.9	-0.92					1709	female	female
		1710	0.26	2.32					1710	-0.84	-0.32					1710	female	female
		1711	0.28	2.26					1711	-0.36	0.28					1711	female	female
		1712	0.29	3.16					1712	0.83	-0.88					1712	male	female
		1713	0.29	2.84					1713	0.21	1.74					1713	male	female
		1714	0.29	3.05					1714	0.21	1.92					1714	male	male
		1715	0.29	2.97					1715	-0.91	3.36					1715	male	male
		1716	0.3	2.21					1716	-1.25	0.79					1716	female	female
		1717	0.31	2.81					1717	-0.5	-0.28					1717	male	female
		1718	0.31	2.01					1718	-1.04	0.56					1718	female	male
		1719	0.32	2.5					1719	-0.29	4.32					1719	male	male
		1720	0.32	3.73					1720	0.05	1.71					1720	male	male
		1721	0.32	2.37					1721	0.05	-0.65					1721	male	female
		1722	0.32	2.32					1722	0.33	0.31					1722	male	male
		1723	0.32	2.94					1723	-0.48	0.38					1723	female	female
		1724	0.33	2.89					1724	0.78	0.98					1724	male	male
		1725	0.33	2.27					1725	0	1.36					1725	female	male
		1726	0.34	2.39					1726	0.99	-0.22					1726	female	female
		1727	0.34	3					1727	0.99	0.77					1727	female	female
		1728	0.35	2.89					1728	0.9	0.39					1728	male	female
		1729	0.35	2.81					1729	0.9	1.51					1729	male	male
		1730	0.35	2.35					1730	0.45	2.18					1730	female	male
		1731	0.36	2.46					1731	-0.59	-0.71					1731	female	male
		1732	0.37	3.03					1732	-0.7	0.12					1732	male	male
		1733	0.37	2.9					1733	0.5	1.81					1733	female	female
		1734	0.38	2.96					1734	-0.36	1.11					1734	male	female
		1735	0.39						1735	-0.14						1735	female
		1736	0.39						1736	-0.07						1736	female
		1737	0.39						1737	0.61						1737	female
		1738	0.39						1738	1.33						1738	female
		1739	0.39						1739	-0.7						1739	female
		1740	0.41						1740	0.62						1740	male
		1741	0.42						1741	-0.47						1741	male
		1742	0.42						1742	-0.98						1742	male
		1743	0.42						1743	-1.85						1743	male
		1744	0.43						1744	-0.82						1744	female
		1745	0.43						1745	-0.7						1745	male
		1746	0.44						1746	2.28						1746	female
		1747	0.44						1747	-0.36						1747	male
		1748	0.44						1748	0.05						1748	male
		1749	0.44						1749	-0.14						1749	female
		1750	0.45						1750	0.78						1750	male
		1751	0.46						1751	-1.16						1751	male
		1752	0.46						1752	-0.36						1752	female
		1753	0.46						1753	0.32						1753	female
		1754	0.47						1754	-1.02						1754	male
		1755	0.47						1755	-0.82						1755	male
		1756	0.48						1756	0.5						1756	female
		1757	0.48						1757	-0.59						1757	female
		1758	0.49						1758	1.13						1758	male
		1759	0.5						1759	0.54						1759	female
		1760	0.5						1760	1.24						1760	male
		1761	0.52						1761	1.81						1761	female
		1762	0.52						1762	1.11						1762	female
		1763	0.52						1763	-0.36						1763	female
		1764	0.52						1764	-1.49						1764	female
		1765	0.53						1765	0.62						1765	male
		1766	0.53						1766	1.58						1766	male
		1767	0.54						1767	-1.72						1767	female
		1768	0.54						1768	-0.68						1768	male
		1769	0.54						1769	-0.47						1769	male
		1770	0.54						1770	0.21						1770	male
		1771	0.56						1771	0.78						1771	male
		1772	0.56						1772	0.05						1772	male
		1773	0.56						1773	-0.14						1773	female
		1774	0.58						1774	0.17						1774	male
		1775	0.58						1775	-0.04						1775	male
		1776	0.58						1776	2.35						1776	female
		1777	0.6						1777	0.09						1777	female
		1778	0.6						1778	-0.32						1778	female
		1779	0.61						1779	0.78						1779	male
		1780	0.61						1780	-0.82						1780	female
		1781	0.63						1781	0.1						1781	male
		1782	0.63						1782	1.33						1782	male
		1783	0.64						1783	-0.7						1783	female
		1784	0.64						1784	-0.02						1784	female
		1785	0.64						1785	-0.36						1785	female
		1786	0.64						1786	0.35						1786	male
		1787	0.65						1787	0.09						1787	female
		1788	0.65						1788	0.09						1788	female
		1789	0.65						1789	2.67						1789	female
		1790	0.66						1790	0.92						1790	male
		1791	0.66						1791	0.39						1791	male
		1792	0.67						1792	0.2						1792	female
		1793	0.67						1793	1.18						1793	female
		1794	0.68						1794	0.97						1794	male
		1795	0.68						1795	0.25						1795	female
		1796	0.69						1796	0.55						1796	male
		1797	0.7						1797	-1.07						1797	male
		1798	0.7						1798	-0.31						1798	male
		1799	0.7						1799	1.13						1799	female
		1800	0.71						1800	-1.49						1800	female
		1801	0.71						1801	-0.25						1801	female
		1802	0.72						1802	2.58						1802	female
		1803	0.73						1803	-0.14						1803	female
		1804	0.73						1804	-0.82						1804	female
		1805	0.74						1805	0.37						1805	male
		1806	0.75						1806	1.45						1806	female
		1807	0.77						1807	1.35						1807	male
		1808	0.78						1808	-1.16						1808	male
		1809	0.78						1809	-0.14						1809	female
		1810	0.8						1810	-1.39						1810	male
		1811	0.8						1811	2.18						1811	male
		1812	0.8						1812	-0.7						1812	male
		1813	0.8						1813	-0.98						1813	male
		1814	0.83						1814	1.58						1814	male
		1815	0.84						1815	1.45						1815	female
		1816	0.84						1816	-1.16						1816	male
		1817	0.84						1817	-0.95						1817	female
		1818	0.87						1818	0.21						1818	male
		1819	0.87						1819	0.27						1819	female
		1820	0.88						1820	-1.07						1820	male
		1821	0.88						1821	0.9						1821	male
		1822	0.88						1822	-0.93						1822	female
		1823	0.9						1823	1.13						1823	male
		1824	0.91						1824	-0.84						1824	male
		1825	0.94						1825	0.32						1825	female
		1826	0.96						1826	0.17						1826	male
		1827	0.96						1827	0.09						1827	female
		1828	0.99						1828	-0.14						1828	female
		1829	1						1829	0.04						1829	female
		1830	1.01						1830	0.54						1830	female
		1831	1.03						1831	1.01						1831	male
		1832	1.04						1832	0.44						1832	male
		1833	1.06						1833	0.09						1833	female
		1834	1.06						1834	0.09						1834	female
		1835	1.07						1835	-0.18						1835	female
		1836	1.08						1836	-0.7						1836	male
		1837	1.09						1837	0.99						1837	female
		1838	1.11						1838	1.45						1838	female
		1839	1.12						1839	0.21						1839	male
		1840	1.12						1840	-1.16						1840	male
		1841	1.13						1841	0.32						1841	female
		1842	1.13						1842	1.11						1842	female
		1843	1.2						1843	1.67						1843	female
		1844	1.2						1844	-1.46						1844	male
		1845	1.2						1845	-1.46						1845	male
		1846	1.21						1846	0.88						1846	female
		1847	1.26						1847	0.99						1847	female
		1848	1.26						1848	0.2						1848	female
		1849	1.3						1849	-0.02						1849	male
		1850	1.31						1850	0.21						1850	male
		1851	1.33						1851	-0.14						1851	female
		1852	1.35						1852	1.22						1852	female
		1853	1.43						1853	-0.59						1853	female
		1854	1.46						1854	-0.14						1854	female
		1855	1.48						1855	3.41						1855	male
		1856	1.58						1856	-0.79						1856	female
		1857	1.61						1857	-0.02						1857	male
		1858	1.63						1858	-0.07						1858	female
		1859	1.67						1859	-0.11						1859	male
		1860	1.68						1860	-0.43						1860	male
		1861	1.69						1861	0.32						1861	female
		1862	1.91						1862	-2.06						1862	female
		1863	2.01						1863	1.47						1863	male
		1864	2.06						1864	0.88						1864	female
		1865	2.07						1865	0.44						1865	male
		1866	2.11						1866	0.44						1866	male
		1867	2.22						1867	0.21						1867	male
		1868	2.5						1868	-0.2						1868	female
		1869	2.62						1869	2.36						1869	male
		1870	3.19						1870	2.01						1870	female
A
B
C
D
E
Tw E
