# Supplementary material for: Aberrant expression of agouti signaling protein (ASIP) as a cause of monogenic severe childhood obesity
Source: Nat Metab. 2022 Dec 19;4(12):1697–712. doi: 10.1038/s42255-022-00703-9 (PMC9771800; doi:10.1038/s42255-022-00703-9)
Supplement: Source Data Extended Data Fig. 1 — Statistical Source Data. [file 42255_2022_703_MOESM12_ESM.xlsx]

## Sheet: Ext data 1A
Extended data Figure 1A	Relative AHCY expression measured in mRNA of SVF cells of the patient and controls (Ctr) before and after differentiation into adipocytes used to plot the bar plots
		SVF cells before differentiation					Differentiated SVF
		Patient	Ctr				Patient	Ctr
		1.32827	0.917794				1.50392	0.967365
		1.76942	1.07205				1.72738	0.983564
		1.90755	0.781196				1.40619	1.10109
			1.03189					1.25082
			0.93374					1.13302
			1.1303					1.05716
			0.889588					0.862498
			0.874293					0.932595
			0.928802					0.981243
			1.16073					0.919314
			1.11992					0.950819
			1.1597					0.860511
		mean of Controls = 1
		all values are related to the mean value of the controls

## Sheet: Ext data 1B
Extended data Figure 1B	Relative ITCH expression measured in mRNA of SVF cells of the patient and controls (Ctr) before and after differentiation into adipocytes used to plot the bar plots
		SVF cells before differentiation					Differentiated SVF
		Patient	Ctr				Patient	Ctr
		0.919559	0.98076				1.13113	0.92443
		1.2259	1.17199				1.07278	1.05434
		1.27727	1.02405				1.18038	0.925391
			0.934311					1.04507
			0.907151					0.867848
			1.00287					0.885873
			0.85378					0.932248
			0.825242					1.07019
			0.737322					1.04968
			1.23115					1.09825
			1.09562					1.00762
			1.23575					1.13906
		mean of Controls = 1
		all values are related to the mean value of the controls

## Sheet: Ext data 1C
Extended data Figure 1C	Relative ASIP expression measured in mRNA of differentiated SVF cells of the patient and controls (Ctr) used to plot the bar plots
		Ctr	Patient
		1.95966	572.521
		2.02871	275.751
		2.59295	210.285
		1.5109
		1.23337
		0.726392
		0.306006
		0.146948
		0.480677
		0.223429
		0.590974
		0.199981
		mean of Controls = 1
		all values are related to the mean value of the controls

## Sheet: Ext data 1D
Extended data Figure 1D	Relative ACHY expression measured in mRNA of peripheral blood leukocytes (PBL) of the patient and controls (Ctr) used to plot the bar plots
		Ctr	Patient
		0.873306	1.78746
		0.791407
		0.98345
		1.35184
		mean of Controls = 1
		all values are related to the mean value of the controls

## Sheet: Ext data 1E
Extended data Figure 1E	Relative ITCH expression measured in mRNA of peripheral blood leukocytes (PBL) of the patient and controls (Ctr) used to plot the bar plots
		Ctr	Patient
		1.20519	1.02905
		1.00265
		0.880891
		0.911267
		mean of Controls = 1
		all values are related to the mean value of the controls

## Sheet: Ext data 1F
Extended data Figure 1H		Relative AHCY measured in mRNA of SGBS cells after transfection with pCMV-Entry control vector (Ctr) or pCMV-AHCY (AHCY) used to plot the bar plots
		Ctr	AHCY
		1	17.7016		n=3 independent experiments
		1	16.4546		mean of Controls = 1
		1	22.3648		AHCY values are related to the mean value of the controls
		Percent of differentiated SGBS cells after transfection with pCMV-Entry control vector (Ctr) or pCMV-AHCY (AHCY) used to plot the bar plots
		Ctr	AHCY
		35.7354	46.5062
		16.2151	23.409
		9.24077	6.4997		n=3 independent experiments
		PPARG expression measured in mRNA of SGBS cells after transfection with pCMV-Entry control vector (Ctr) or pCMV-AHCY (AHCY) used to plot the bar plots
		Ctr	AHCY
		25.0894	19.2062
		7.8648	6.66051		n=2 independent experiments

## Sheet: Ext data 1G
Extended data Figure 1G	Relative AHCY and ITCH expression measured in mRNA of patient-derived iPSCs of the patient (3 clones) and controls (2 clones each) used to plot the bar plots
		Relative AHCY Expression in iPS cells					Relative ITCH Expression in iPS cells
		Controls	Patient				Controls	Patient
		1.09504	1.28839				1.09755	1.25278
		0.867765	1.27302				0.992656	0.97576
		1.05481	1.20611				0.957843	0.932644
		0.982384					0.951952
		mean of Controls = 1
		all values are related to the mean value of the controls
