# Supplementary material for: Aberrant expression of agouti signaling protein (ASIP) as a cause of monogenic severe childhood obesity
Source: Nat Metab. 2022 Dec 19;4(12):1697–712. doi: 10.1038/s42255-022-00703-9 (PMC9771800; doi:10.1038/s42255-022-00703-9)
Supplement: Source Data Extended Data Fig. 2 — Statistical Source Data. [file 42255_2022_703_MOESM13_ESM.xlsx]

## Sheet: Ext data 2
Extended data Figure 2	ASIP expression measured in mRNA of subcutaneous adipose tissue of children included in the Leipzig AT childhood cohort and Patient A used to plot the scatter dot plot
		Patient number	Sex	Age (years)	Height SDS	BMI SDS	ASIP expression
		1	female	14.2177	-1.4885	-0.497277	0
		2	female	4.6872	0.242322	0.150149	0
		3	female	3.71253	-0.329144	-2.53096	0
		4	male	1.20739			24.3325
		5	female	6.66667	-1.30559	-0.236084	6.72582
		6	male	9.48665	0.894465	-0.0905437	0
		7	female	18.2697	0.493745	2.96164	0
		8	male	12.5065	1.47894	2.63126	2.3118
		9	male	7.39493	-1.51966	-1.80013	0
		10	male	0.186174	-1.50853	-0.114769	0
		11	female	11.4634	-0.300757	2.60182	13.8422
		12	female	7.32101	2.34956	-0.287817	0
		13	male	5.78508	1.49495	0.245746	0
		14	female	10.5708	0.78743	0.53275	0
		15	male	3.14853	-0.159431	2.02187	0
		16	male	17.6783	0.671584	1.3644	5.61302
		17	male	6.85284	0.0617926	-0.783814	8.79815
		18	male	10.423	-0.0557454	2.68287	0
		19	male	2.39014	0.379304	-0.761409	99.5998
		20	female	11.3374	2.09987	2.85511	4.90822
		21	male	3.01711	-0.55915	1.09373	13.1167
		22	female	1.5551	1.14789	-0.676521	7.16538
		23	male	5.49487	-0.819324	0.794248	0
		24	male	1.97947	0.899116	-1.4573	8.26012
		25	male	3.53457	0.808864	0.763931	8.48521
		26	male	0.733744	2.45789	-2.10389	16.1583
		27	male	13.8261	0.539341	1.7916	6.70539
		28	male	20.679	1.2409	-0.447326	0
		29	female	18.0561	0.142349	0.526574	0
		30	male	11.1622	0.127152	0.383382	0
		31	male	1.01574	0.343438	1.66232	7.78021
		32	female	0.386037	-0.0698573	-1.07024	3.92171
		33	male	1.82067	-0.211501	3.11391	7.45597
		34	female	11.9808	0.854774	1.75124	63.7194
		35	male	14.6201	0.917567	1.56912	9.83696
		36	female	16.0137	-1.36146	-0.631575	3.61307
		37	male	13.41	-0.044555	2.33453	6.03652
		38	female	12.7693	-2.46851	0.37866	0
		39	male	8.79671	-2.66373	-2.43479	0
		40	male	1.4319	-1.87502	0.812994	3.58104
		41	male	14.601	1.05141	-1.42171	24.2961
		42	male	7.24709	0.131477	3.59491	6.27622
		43	female	15.258	-0.0636061	2.26554	13.6198
		44	female	12.4764	-1.68543	-0.479453	5.20217
		45	male	1.25941	-1.96326	1.6417	28.7603
		46	female	6.42026	0.472774	0.568182	5.7715
		47	male	16.3422	0.316716	-0.11534	15.7306
		48	female	12.1862	1.89101	2.77941	0
		49	male	14.0096	2.62741	0.220847	68.6011
		50	female	13.8042	-1.80608	0.0191772	0
		51	male	1.24298	-0.256176	0.698084	14.6577
		52	male	13.7194	0.855092	0.927225	0
		53	female	14.5845	-0.936149	-0.372534	0
		54	female	16.0164	0.347214	-0.327693	0
		55	male	0.145106	-2.72348	1.15468	3.70436
		56	female	16.794	-1.9926	0.217457	3.10117
		57	male	11.1786	-0.154491	-0.719903	0
		58	male	12.23	-0.161651	2.24791	0
		59	female	15.8631	1.19859	-0.697639	7.92995
		60	male	1.44011	1.17984	-1.35812	0
		61	male	1.99863	0.459145	-1.04187	36.5584
		62	male	6.77618	-1.18057	-0.561549	0
		63	female	18.4394	-0.101163	3.63171	0
		64	female	17.7194	-1.70572	4.16902	2.46548
		65	female	10.5216	0.689084	2.18081	12.8343
		66	male	1.13621	0.397596	0.776766	65.2138
		67	male	14.7488	0.83	1.49929	11.6126
		68	male	12.4983	2.27293	1.64211	2.20196
		69	female	4.82957	-1.19382	1.93235	5.83559
		70	female	9.10335	-1.00267	-0.80861	0
		71	female	16.6817	0.629708	3.10766	0
		72	female	13.7988	0.514476	1.67213	0
		73	male	3.87132	-4.6601	-0.256517	0
		74	male	16.8679	0.560319	-0.487291	2.61713
		75	female	9.9384	2.07823	2.60269	5.78079
		76	female	12.7228	-2.15798	-0.386379	3.47273
		77	female	7.83847	2.25011	2.54526	0
		78	male	2.37645	-1.13316	0.79135	0
		79	female	12.8487	0.74634	2.87058	0
		80	male	2.35455	-0.917016	2.5479	4.72878
		81	male	2.73511	-2.18875	0.117482	6.22025
		82	female	1.95209	0.446601	0.829215	0
		83	female	5.88912	-1.40513	-0.321564	12.9852
		84	male	0.783025	1.20683	-0.98614	65.3616
		85	male	10.924	0.440434	-0.472799	9.92721
		86	male	2.16564	-3.18399	-1.72528	2.18644
		87	male	5.79603	0.785443	-0.635032	0
		88	female	10.9596	-1.08005	-0.162666	3.33701
		89	male	1.11157			2.08753
		90	male	10.4257	0.517461	2.62673	7.40443
		91	male	13.2047	0.492072	1.2356	0
		92	male	13.358	1.3943	2.01028	1.98118
		93	male	3.17864	1.52492	0.49234	41.4423
		94	female	6.93771	0.134254	-1.29747	8.98844
		95	male	12.178	0.624203	2.43886	7.22411
		96	male	2.62012	2.43538	2.02724	0
		97	female	15.4771	1.72939	2.83965	2.22322
		98	male	10.5818	0.410048	1.32994	19.8673
		99	female	15.8686	-0.311239	-1.56457	1.60451
		100	male	14.0999	0.394672	-0.294358	40.3863
		101	female	11.2827	1.48062	0.0361992	0
		102	female	12.9281	0.145913	2.54255	1.72225
		103	female	7.09103	-0.374925	-0.51872	1.61261
		104	female	13.8727	0.412914	2.89316	0
		105	female	14.0096	0.720403	-1.64609	2.03091
		106	female	11.2005	-1.6898	-1.18894	0
		107	male	0.342231	-0.100303	-1.147	28.163
		108	male	1.83436	0.612022	-1.06476	7.13467
		109	male	18.3929	-1.43606	0.839792	3.82727
		110	female	5.56605	0.398907	0.804599	9.26165
		111	male	12.4901	1.19297	1.39138	0
		112	male	1.67556	-0.865696	0.599923	9.02596
		113	male	13.5195	-0.372173	2.28826	0
		114	male	3.06639	0.000785974	-0.577272	32.1929
		115	male	11.8385	-0.17099	0.703844	1.0943
		116	male	1.00753	0.0560053	-0.8859	2.88853
		117	female	15.7536	-2.25233	0.539938	0.938884
		118	female	18.2204	1.26617	-1.64012	3.39408
		119	male	0.268309	0.420455	-0.392602	13.2161
		120	female	14.0507	0.127704	1.06792	0
		121	female	18.0315	-0.486475	2.8467	0
		122	male	18.3162	0.612993	0.484686	5.52475
		123	female	11.7235	1.73827	2.69144	4.09417
		124	male	14.5243	0.983597	0.324483	4.92874
		125	male	2.26968	0.116982	-0.510926	1.31804
		126	male	8.98289	0.439295	-0.331457	0
		127	male	12.3614	2.29414	1.5288	2.28461
		128	female	14.2423	1.14929	1.8915	0
		129	female	7.24162	1.51404	0.807311	1.84218
		130	female	9.13073	2.6323	1.61321	25.0068
		131	male	12.0137	2.89924	0.948599	5.30365
		132	male	11.2142	0.0889433	1.80098	3.71459
		133	male	10.8419	0.293442	1.73255	0
		134	female	15.4004	0.36134	-0.252898	3.71711
		135	male	4.76934	0.455699	-0.369001	2.51104
		136	male	0.301164	-0.467623	2.40588	9.3538
		137	male	0.892539	-0.0425653	0.771356	11.395
		138	male	13.7029	0.810064	2.75852	17.287
		139	male	14.9815	1.42817	1.96655	0.819573
		140	male	0.495551	-0.355838	-2.08756	1.71403
		141	male	12.5667	1.1778	2.3406	0
		142	male	14.4914	-0.673284	2.27999	0
		143	male	14.9131	1.83634	2.21003	2.20685
		144	male	1.85079	0.181184	2.24888	6.23497
		145	female	10.1574	0.414634	2.21564	0
		146	male	12.2382	0.81811	-0.231574	0
		147	male	10.8063	-0.307191	-0.630933	7.79368
		148	female	12.4627	-0.59833	-1.26303	0
		149	male	16.1916	-0.298856	-0.749721	0.455099
		150	male	9.34702	0.554896	-1.40773	4.23957
		151	male	3.46338	1.42924	-2.50687	8.37365
		152	female	17.0157	1.11367	2.58002	4.03727
		153	male	1.05955	0.643103	0.486043	26.0214
		154	female	15.7125	1.82023	0.624492	4.86947
		155	male	8.98289	0.114605	1.03414	3.54383
		156	male	1.26762	-1.68457	1.67211	3.29325
		157	female	17.8836	0.76647	3.1763	3.43001
		158	female	13.1143	0.439575	1.0536	8.79922
		159	female	9.56879	1.67913	1.15257	2.18393
		160	male	1.42642	2.46829	-2.72178	11.2843
		161	male	1.39083	-2.0655	-0.0996623	2.62311
		162	male	14.256	-0.370295	2.76683	0
		163	male	0.876112	0.663265	-1.01462	39.8481
		164	female	11.7207	-1.30596	0.72497	3.7451
		165	female	0.358658	-0.600753	0.862205	39.6138
		166	female	17.0157	-0.50131	-1.00994	7.47177
		167	male	3.63313	-0.0871746	-0.626763	11.2267
		168	female	0.517454	0.504551	0.189306	37.7347
		169	male	14.4668	-0.653613	0.0962892	62.8852
		170	female	17.4155	-0.106736	-0.252397	0
		171	female	10.1793	-0.185991	1.55065	3.28542
		172	male	15.8877	-0.557477	1.07891	3.05488
		173	male	0.257358	1.86556	1.0609	17.6808
		174	female	13.1034	-0.52285	2.36614	2.58521
		175	female	12.6598	0.332866	2.42162	0
		176	male	13.3306	0.374331	-0.669515	9.9499
		177	male	3.6386	-0.333726	-0.380468	9.44055
		178	male	9.19644	0.702151	1.39053	0
		179	male	9.19918	-1.84681	-0.399436	1.83847
		180	male	0.427105	0.22645	0.269543	46.2908
		181	male	5.51129	0.772605	-0.25547	1.41364
		182	male	0.643395	1.34138	-1.64883	2.813
		183	male	1.67009	-1.2823	-0.583418	20.6543
		184	male	9.33333	-0.689755	-2.63916	14.8072
		185	male	2.0397	-2.1887	-1.84591	13.6919
		186	female	12.8816	0.177383	2.5922	0
		187	male	0.657084	-0.966533	0.471732	76.0909
		188	female	12.9774	0.800669	1.63507	0.92868
		189	male	5.8371	-0.260126	-1.53149	16.08
		190	female	16.6626	-1.20117	4.34362	0
		191	male	0.50924	-1.3709	-0.640079	2.98458
		192	male	0.243669	1.19012	-0.210363	0
		193	male	2.4449	1.33455	-1.26356	11.8038
		194	female	15.0116	0.133477	1.03314	0
		195	female	14.0753	1.5646	2.00104	2.03229
		196	male	17.5469	-1.32679	0.478593	0.86393
		197	male	15.9233	-1.15767	2.49868	0
		198	male	1.41547	-0.850906	0.319039	2.74564
		199	female	12.0164	2.29039	1.37677	1.16267
		200	female	13.8836	-0.0651951	-0.151863	2.45721
		201	male	2.75702	1.00077	-0.0724415	4.54529
		202	male	1.80151	-0.551305	0.547077	8.72328
		203	female	13.2977	0.890928	2.0283	2.20244
		204	female	0.514716	-0.401133	-0.977279	0
		205	male	11.6304	1.99197	1.48357	6.24498
		206	female	2.21766	-0.202544	0.811762	2.53701
		207	male	13.2019	-0.320393	0.450296	0
		208	male	17.0404	0.373363	1.55657	0.90508
		209	male	12.6571	1.20852	1.56856	3.49436
		210	male	17.0459	0.0890596	2.40098	6.24297
		211	male	13.6893	-0.978622	-0.857057	0
		212	male	15.2142	0.0489737	1.6723	6.22764
		213	female	8.9911	-0.25325	0.106058	0
		214	male	2.76523	1.46919	-2.35427	0
		215	male	5.64819	0.788677	2.10528	0
		216	male	3.2115	-0.528312	1.39205	42.7689
		217	female	7.52909	-1.30437	-0.848562	0
		218	female	10.5489	-0.326567	-0.379574	3.57448
		219	male	15.0582	2.2609	1.56518	29.5686
		220	male	9.99589	1.9897	1.23877	4.40355
		221	male	10.6338	-0.262331	-1.34793	0
		222	female	3.5948	-0.582701	-1.59523	0
		223	male	10.2341	0.644088	2.23908	7.97845
		224	male	14.3655	0.497962	1.37315	27.8686
		225	female	14.0479	0.273226	2.66569	0
		226	female	10.1848	0.538431	2.56207	5.84199
		227	male	9.33333	-0.532598	1.02963	0
		228	male	14.1958	0.738259	1.79295	0
		229	female	6.61739	1.58379	0.751247	17.6223
		230	male	13.4757	0.245534	2.73212	0
		231	female	12.9339	0.691075	0.108986	0
		232	female	4.64623	0.373553	0.253712	17.616
		233	female	11.7	-1.03936	1.15714	4.89314
		234	male	12.9065	1.37105	1.01261	32.7437
		235	male	14.5383	-0.951	2.28058	0
		236	male	2.1739	0.67711	-0.488038	0
		237	female	4.01651	-1.0675	-0.616612	0
		238	male	4.1534	-0.037	-0.359147	0
		239	female	5.96042	-0.904	0.962195	1.49385
		240	male	1.30051	0.543349	0.151535	72.1237
		241	female	13.9442	-0.118824	2.27401	3.14767
		242	male	1.78238	2.43	-3.20224	0
		243	female	4.6873	-1.18754	0.96365	8.87374
		244	male	15.3076	-1.20924	0.0913718	11.5128
		245	male	16.5315	-1.67914	1.40713	19.4364
		246	male	8.90094	-0.619174	2.74722	0
		247	male	9.79897	-0.717992	0.466815	0
		248	male	8.14527	2.458	1.81163	2.70744
		249	female	15.6389	-1.47931	2.87223	0
		250	female	9.71957	-0.734523	1.92343	14.7354
		251	male	13.5362	-0.85025	1.09842	4.7201
		252	male	14.938	0.338892	2.49105	2.84147
		253	male	0.271053	0.801	0.254919	5.37222
		254	female	11.9455	-3.32227	0.851296	0
		255	male	2.89397	-0.712	0.621941	3.8152
		256	female	12.0714	2.5129	2.87475	0
		257	male	1.53323	-1.0046	1.51152	35.8667
		258	male	13.9496	0.564	1.99612	3.84113
		259	male	13.1173	0.809	2.24353	0
		260	female	13.9168	-0.682762	1.79738	5.01888
		261	male	0.260101	1.36574	0.91572	2.17943
		262	female	11.7785	0.55845	2.66258	0
		263	female	14.1249	0.0132715	-0.16458	0
		264	female	11.8332	0.458362	1.53753	0
		265	male	10.4807	-0.450196	0.621973	0
		266	female	11.0776	0.526396	0.778694	8.03222
		267	male	4.72289			0
		268	female	6.42039	0.472623	-1.06047	0
		269	male	12.6245	0.00658671	0.391054	0
		270	male	1.33062	0.438132	-1.20068	14.1763
		271	male	14.0646	1.18329	2.0506	0
		272	female	16.2166	0.546627	1.48141	0
		273	male	14.0208	2.03431	1.75451	0
		Patient A	female	12.3726	3.36117	3.74666	1738.39
		274	female	15.053	-1.66118	2.63307	0
		275	male	13.2296	0.235733	1.92292	0
		276	male	13.9551	1.086	2.15556	0
		277	male	13.1201	1.62334	1.14503	3.63253
		278	female	17.3939	1.29009	3.70154	0
		279	male	6.72156	-0.752796	1.00325	4.88704
		280	male	12.6656	0.0649723	1.99424	21.8231
		281	female	13.7771	-0.262749	1.31832	0
		282	female	13.4924	-0.619114	1.14438	0
		283	female	12.8134	0.360454	-0.949411	2.6867
		284	male	13.3008	1.49393	2.29319	0
		285	male	17.3392	0.445864	1.22959	0
		286	female	10.5711	-0.485612	0.828234	2.9366
		287	male	9.30067			2.50176
		288	female	12.1563	1.64709	2.19701	2.75737
		289	female	12.3178	1.25621	1.40893	14.4572
		290	female	9.4978	0.055275	-1.01563	0
		291	male	14.1933	-0.322287	-0.921457	7.96187
		292	male	13.2597	0.0912891	1.6899	0
		293	female	12.4739	0.469069	1.2819	0
		294	male	10.8093	1.15248	2.00775	4.9428
		295	male	16.578	0.370073	0.724438	9.40805
		296	female	12.4356	1.03523	1.40847	7.22102
		297	male	17.4761	2.28976	-1.00351	8.47883
		298	female	8.0029	1.76803	0.433082	0
		299	male	4.78312	-0.418914	0.731681	3.64776
		300	female	13.1283	-0.539117	2.17167	1.90532
		301	male	1.24301	0.628132	-0.194844	10.0552
		302	male	14.1194	0.67471	2.47344	6.58374
		303	male	13.6211	1.28195	0.531707	11.3978
		304	female	15.5458	-0.562016	1.32264	1.98496
		305	male	14.311	0.715262	1.94786	5.03006
		306	female	11.4554	0.979529	1.12562	2.70575
		307	female	12.9695	0.668231	3.45764	0
		308	male	13.1228	-1.29755	0.927145	15.6831
		309	male	0.82411	0.329239	-0.0350948	0
		310	female	10.9735	1.65571	2.31167	2.64833
		311	male	14.3001	-0.582292	2.3212	1.79108
		312	male	1.46752	-1.13821	-0.269983	1.53438
		313	male	7.63328	-1.195	-0.950322	0
		314	female	12.3124	0.725	1.65133	2.69448
		315	female	11.5594	1.48509	0.670703	15.2987
		316	male	13.5828	0.211365	0.534672	3.10491
		317	female	16.3836	-0.313825	1.15539	4.07987
		318	male	14.426	-0.501696	0.11206	0
		319	female	10.8312	2.21607	2.67493	12.8338
		320	male	13.643	0.452034	1.61576	7.14801
		321	male	14.1166	0.97071	2.16939	1.69063
		322	male	14.0099	-0.0429242	0.868174	0
		323	male	6.31361	1.81255	0.742396	29.1166
		324	female	11.8031	0.510736	2.61418	4.42991
		325	female	7.08297	0.483446	0.13987	1.33035
		326	female	16.5315	-3.14383	1.98123	8.59387
		327	male	11.543	0.503806	1.15806	1.52462
		328	male	1.29503	-0.512468	1.03702	0
